# Supplementary material for: Blood Proteomics Analysis Reveals Potential Biomarkers and Convergent Dysregulated Pathways in Autism Spectrum Disorder: A Pilot Study
Source: Int J Mol Sci. 2023 Apr 18;24(8):7443. doi: 10.3390/ijms24087443 (PMC10138652; doi:10.3390/ijms24087443)
Supplement: Supplementary file 1 [file ijms-24-07443-s001.zip]

Archive with 7 entries (7 files):
- Figure.S1.pdf
- Figure.S2.pdf
- Figure.S3.pdf
- Table.S1a_and_S1b.xlsx
- Table.S2_updated.xlsx
- Table.S3.xlsx
- Table.S4a_and_S4b_updated.xlsx
