# Supplementary material for: Blood Proteomics Analysis Reveals Potential Biomarkers and Convergent Dysregulated Pathways in Autism Spectrum Disorder: A Pilot Study
Source: Int J Mol Sci. 2023 Apr 18;24(8):7443. doi: 10.3390/ijms24087443 (PMC10138652; doi:10.3390/ijms24087443)
Supplement: Supplementary file 1 [file ijms-24-07443-s001.zip › Table.S1a_and_S1b.xlsx]

## Sheet: Table S1a
Table S1a. Top differentially expressed proteins (TopDE)
Gene Symbol	UniportID		Olink Panel Name	Protein Name	Protein Function*	Evidence of its Association to ASD	logFC	AveExpr	t	P.Value	adj.P.Val	B	Expression	FC
EGF		P01133	Olink Target 96 Oncology II (v.7005)	Epidermal growth factor	Stimulates the proliferation of different types of cells, and activates ErbB/EGFR signaling pathway.	Increased in ASD serum [1].	2.848	9.933	8.724	2.5411e-14	2.8562e-11	22.098	UP	7.2
EREG		O14944	Olink Target 96 Neuro Exploratory (v.3911)	Epiregulin	Belongs to the EGF family, which binds to the epidermal growth factor receptor (EGFR).	-	2.34	3.97	6.541	1.8032e-09	2.0268e-07	11.342	UP	5.063
PVALB		P20472	Olink Target 96 Organ Damage (v.3311)	Parvalbumin	Calcium-binding protein, important modulators of intracellular calcium dynamics in neurons.	The percentage of PVALB interneurons is reduced in ASD Prefrontal Cortex [2].	2.22	7.412	5.332	4.9668e-07	1.2983e-05	5.964	UP	4.659
CASP2		P42575	Olink Target 96 Oncology III (v.4002)	Caspase 2	Responsible for apoptosis execution and neurodegeneration.	-	2.169	2.602	6.478	2.452e-09	2.3971e-07	11.047	UP	4.496
RNASE3		P12724	Olink Target 96 Metabolism (v.3404)	Ribonuclease A Family Member 3	Exhibits antimicrobial activity against pathogenic bacteria	-	2.037	7.728	3.685	0.00035126	0.00288187	-0.221	UP	4.104
FKBP5		Q13451	Olink Target 96 Neuro Exploratory (v.3911)	FK506 binding protein 51	Acts as a co-chaperone that modulates glucocorticoid receptor activity in response to stressors and involoved in a wide range of other cellular processes in the brain and periphery.	FKBP5 SNP (rs1360780) (C carriers vs. TT genotype) moderated the relationship between the Autism Spectrum Quotient (AQ) total score and executive dysfunction [3].	1.968	5.466	6.145	1.2078e-08	6.7876e-07	9.518	UP	3.912
ST1A1		P50225	Olink Target 96 Inflammation (v.3023)	Sulfotransferase Family 1A Member 1	Catalyze the sulfate conjugation of many hormones, neurotransmitters, and drugs.	Decreased phenol sulfotransferase activities associated with hyperserotonemia in autism spectrum disorders [4].	1.956	4.052	5.797	6.1113e-08	2.3687e-06	7.965	UP	3.879
CA13		Q8N1Q1	Olink Target 96 Metabolism (v.3404)	Carbonic Anhydrase 13	Zinc metalloenzymes that catalyze the interconversion between carbon dioxide and water.	-	1.933	4.199	5.912	3.5876e-08	1.5509e-06	8.475	UP	3.818
SCAMP3		O14828	Olink Target 96 Oncology II (v.7005)	Secretory carrier-associated membrane protein 3	Involved in protein trafficking in endosomal pathways.	-	1.856	4.923	6.207	8.9691e-09	5.6007e-07	9.803	UP	3.62
CD40.L		P29965	Olink Target 96 Cardiovascular II (v.5007)	CD40 Ligand	CD40L is a member of the TNF ligand family, induce the release of inflammatory mediators (i.e., cytokines and chemokines).	Increased in ASD serum [5].	1.808	8.743	7.008	1.8048e-10	2.898e-08	13.555	UP	3.503
ARHGAP1		Q07960	Olink Target 96 Cell Regulation (v.3703)	Rho GTPase Activating Protein 1	Stabilizing several regions of RhoA that are important for GTP hydrolysis.	-	1.748	4.403	5.487	2.4989e-07	7.8021e-06	6.619	UP	3.358
MAP2K6		P52564	Olink Target 96 Cell Regulation (v.3703)	Mitogen-Activated Protein Kinase Kinase 6	This protein phosphorylates and activates p38 MAP kinase in response to inflammatory cytokines or environmental stress.	-	1.73	4.568	6.064	1.7669e-08	9.0272e-07	9.153	UP	3.318
CRKL		P46109	Olink Target 96 Metabolism (v.3404)	CRK Like Proto-Oncogene, Adaptor Protein	A protein kinase containing SH2 and SH3 (src homology) domains which has been shown to activate the RAS and JUN kinase signaling pathways.	-	1.73	8.155	5.363	4.3414e-07	1.1902e-05	6.093	UP	3.317
PTPN1		P18031	Olink Target 96 Neuro Exploratory (v.3911)	Protein tyrosine phosphatase non-receptor type 1	Catalyze the hydrolysis of the phosphate monoesters on tyrosine residues.	Hyperactivated PTP1B phosphatase in parvalbumin neurons alters anterior cingulate inhibitory circuits and induces autism-like behaviors [6].	1.68	5.843	6.102	1.4758e-08	7.8992e-07	9.325	UP	3.203
PMVK		Q15126	Olink Target 96 Neuro Exploratory (v.3911)	Phosphomevalonate kinase	Catalyzes the fifth reaction of the cholesterol/isoprenoid biosynthetic pathway, convert mevalonate 5-phosphate to mevalonate 5-diphosphate.	-	1.612	4.515	4.294	3.7005e-05	0.00044724	1.881	UP	3.057
TOP2B		Q02880	Olink Target 96 Organ Damage (v.3311)	DNA topoisomerase II beta	DNA topoisomerase, an enzyme that controls and alters the topologic states of DNA during transcription.	De novo mutations are associated with autistic trait [7].	1.553	4.007	4.295	3.6867e-05	0.00044724	1.884	UP	2.935
AZU1		P20160	Olink Target 96 Cardiovascular III (v.6113)	Azurocidin 1	Heparin-binding protein, preproprotein that is proteolytically processed to generate azurophil granule.	-	1.523	5.854	3.968	0.00012698	0.00126304	0.726	UP	2.874
TBCB		Q99426	Olink Target 96 Neuro Exploratory (v.3911)	Tubulin folding cofactor B	A microtubule density regulator in microglia during activation.	-	1.512	5.984	4.086	8.1922e-05	0.00086056	1.135	UP	2.852
GP6		Q9HCN6	Olink Target 96 Cardiovascular III (v.6113)	Glycoprotein VI Platelet	Receptor for collagen and plays a critical role in collagen-induced platelet aggregation and thrombus formation.	-	1.484	3.713	7.244	5.5226e-11	1.5519e-08	14.694	UP	2.798
CALCOCO1		Q9P1Z2	Olink Target 96 Oncology III (v.4002)	Calcium Binding And Coiled-Coil Domain 1	Involved in positive regulation of gene expression and transcription.	-	1.473	6.011	5.013	1.9848e-06	3.9838e-05	4.646	UP	2.775
VIM		P08670	Olink Target 96 Oncology II (v.7005)	Vimentin	VIM is responsible for maintaining cell shape and integrity of the cytoplasm, and stabilizing cytoskeletal interactions.	Increased in the peripheral blood mononuclear cells (PBMCs) from ASD children [8] .	1.455	5.083	3.991	0.00011653	0.00117996	0.806	UP	2.742
TNFSF14		O43557	Olink Target 96 Inflammation (v.3023)	Tumor Necrosis Factor (Ligand) Superfamily, Member 14	A member of the tumor necrosis factor (TNF) ligand family. This protein has been shown to stimulate the proliferation of T cells, and trigger apoptosis of various tumor cells.	-	1.454	5.834	7.052	1.4512e-10	2.7186e-08	13.765	UP	2.74
SNAP29		O95721	Olink Target 96 Development (v.3521)	Synaptosome Associated Protein 29	A member of the SNAP25 gene family, involved in multiple membrane trafficking, present in the synapses of neurons.	-	1.333	5.122	5.59	1.5746e-07	5.6721e-06	7.06	UP	2.52
SNAP23		O00161	Olink Target 96 Metabolism (v.3404)	Synaptosome Associated Protein 23	A member of the SNAP23 gene family, critical for regulated exocytosis in non-neuronal cells and the regulation of postsynaptic glutamate receptors.	Downregulated in urine of ASD patients [9].	1.315	2.988	4.927	2.8534e-06	5.3453e-05	4.302	UP	2.487
PLXNA4		Q9HCM2	Olink Target 96 Immune Response (v.3204)	Plexin A4	Enable semaphorin receptor activity. Involved in axon guidance, positive regulation of axonogenesis, and regulation of GTPase activity.	The mRNA is down-regulated in ASD cortex [10], CNV that encompasses PLXNA4 are associated with ASD [11].	1.303	5.605	5.885	4.0813e-08	1.699e-06	8.351	UP	2.467
PRDX5		P30044	Olink Target 96 Immune Response (v.3204)	Peroxiredoxin 5	Antioxidant enzymes, which reduce hydrogen peroxide and alkyl hydroperoxides.	-	1.3	5.334	4.187	5.5954e-05	0.00062269	1.493	UP	2.462
AIMP1		Q12904	Olink Target 96 Oncology III (v.4002)	Aminoacyl TRNA Synthetase Complex Interacting Multifunctional Protein 1	A cytokine that is specifically induced by apoptosis, and it is involved in the control of angiogenesis, inflammation, and wound healing.	CNV has been reported [12].	1.295	3.273	4.551	1.3434e-05	0.00018192	2.835	UP	2.454
STX8		Q9UNK0	Olink Target 96 Organ Damage (v.3311)	Syntaxin 8	Involved in protein trafficking from early to late endosomes via vesicle fusion and exocytosis.	Up-regulated in ASD exosomes [13].	1.272	2.854	5.971	2.7335e-08	1.2748e-06	8.735	UP	2.415
ARHGEF12		Q9NZN5	Olink Target 96 Cell Regulation (v.3703)	Rho guanine nucleotide exchange factor 12	Involved in multicellular organism aging and regulation of blood pressure.	-	1.254	3.043	4.831	4.2618e-06	7.3697e-05	3.921	UP	2.385
CBL		P22681	Olink Target 96 Cell Regulation (v.3703)	E3 ubiquitin-protein ligase CBL	E3 ubiquitin ligase and acts as a negative regulator of several receptor protein tyrosine kinase signaling pathways by targeting receptors for degradation.	-	1.23	2.781	4.967	2.4071e-06	4.6648e-05	4.463	UP	2.345
NCF2		P19878	Olink Target 96 Organ Damage (v.3311)	Neutrophil Cytosolic Factor 2	A subunit of the multi-protein NADPH oxidase complex found in neutrophils. This oxidase produces a burst of superoxide which is delivered to the lumen of the neutrophil phagosome.	mRNA decreased in PBMCs of ASD [14].	1.227	6.566	2.896	0.0045351	0.0243898	-2.56	UP	2.341
ARHGAP25		P42331	Olink Target 96 Oncology III (v.4002)	Rho GTPase Activating Protein 25	Negative regulators of Rho GTPases, implicated in actin remodeling, cell polarity, and cell migration.	-	1.208	0.373	4.602	1.0944e-05	0.00015771	3.029	UP	2.31
YES1		P07947	Olink Target 96 Organ Damage (v.3311)	YES proto-oncogene 1	Non-receptor protein tyrosine kinase that is involved in the regulation of cell growth and survival, apoptosis, cell-cell adhesion, cytoskeleton remodeling, and differentiation.	-	1.195	4.381	5.085	1.4594e-06	3.2164e-05	4.938	UP	2.29
LSP1		P33241	Olink Target 96 Oncology III (v.4002)	Lymphocyte Specific Protein 1	Intracellular F-actin binding protein.	-	1.188	5.173	5.222	8.0438e-07	2.0548e-05	5.505	UP	2.278
BID		P55957	Olink Target 96 Organ Damage (v.3311)	BH3 Interacting Domain Death Agonist	A death agonist that heterodimerizes with either agonist BAX or antagonist BCL2, and thus regulate apoptosis.	-	1.173	1.768	4.393	2.5201e-05	0.00032559	2.242	UP	2.256
NADK		O95544	Olink Target 96 Metabolism (v.3404)	NAD Kinase	NADK catalyzes the transfer of a phosphate group from ATP to NAD to generate NADP.	-	1.146	5.649	3.705	0.00032714	0.00274404	-0.155	UP	2.213
EDAR		Q9UNE0	Olink Target 96 Immune Response (v.3204)	Ectodysplasin A Receptor	Tumor necrosis factor receptor family, transmembrane protein is a receptor for the soluble ligand ectodysplasin A and activate cell death pathway.	-	1.133	3.863	4.649	9.03e-06	0.00013648	3.21	UP	2.193
AXIN1		O15169	Olink Target 96 Inflammation(v.3023)	Axin 1	This protein functions as a negative regulator of the wingless-type MMTV integration site family, member 1 (WNT) signaling pathway and can induce apoptosis.	Correlates with autistic trait [15].	1.113	2.617	4.627	9.8683e-06	0.00014595	3.126	UP	2.163
FKBP1B		P68106	Olink Target 96 Organ Damage (v.3311)	FKBP Prolyl Isomerase 1B	Plays a role in immunoregulation and basic cellular processes involving protein folding and trafficking.	Disrupting Fkbp1B with interfering RNA in hippocampal neurons causes impaired learning and memory [16].	1.105	2.428	3.5	0.00066487	0.00501553	-0.81	UP	2.151
TACC3		Q9Y6A5	Olink Target 96 Cell Regulation (v.3703)	Transforming Acidic Coiled-Coil Containing Protein 3	The encoded protein is a motor spindle protein that may play a role in stabilization of the mitotic spindle.	-	1.097	2.089	3.899	0.00016384	0.00152455	0.488	UP	2.14
CLEC1B		Q9P126	Olink Target 96 Neurology (v.8013)	C-Type Lectin Domain Family 1 Member B	Involved in platelet activation, tumor cell metastasis, separation of blood/lymphatic vessels, and cerebrovascular patterning during embryonic development.	12p deletion encompasses a number of proteins including CLEC1B, this deletion causes autism-like features [17].	1.096	12.074	7.175	7.8163e-11	1.7571e-08	14.36	UP	2.137
BANK1		Q8NDB2	Olink Target 96 Organ Damage (v.3311)	B Cell Scaffold Protein With Ankyrin Repeats 1	Involved in B-cell receptor (BCR)-induced Ca(2+) mobilization from intracellular stores.	-	1.085	6.515	4.192	5.4758e-05	0.00061548	1.513	UP	2.122
OSM		P13725	Olink Target 96 Inflammation (v.3023)	Oncostatin M	It regulates cytokine production, including IL-6, G-CSF, and GM-CSF from endothelial cells.	-	1.051	5.526	3.501	0.00066346	0.00501553	-0.809	UP	2.073
MANF		P55145	Olink Target 96 Neurology (v.8013)	Mesencephalic Astrocyte Derived Neurotrophic Factor	This protein is important in promoting the survival of dopaminergic neurons	-	1.047	7.941	6.469	2.5592e-09	2.3971e-07	11.006	UP	2.066
PPIB		P23284	Olink Target 96 Development (v.3521)	Peptidylprolyl Isomerase B	A cyclosporine-binding protein and is mainly located within the endoplasmic reticulum.	-	1.045	3.491	5.584	1.6148e-07	5.6721e-06	7.036	UP	2.064
LAP.TGF.beta.1		P01137	Olink Target 96 Inflammation (v.3023)	Latency-associated peptide (LAP), transforming growth factor-beta	Binds TGF-beta receptors leading to recruitment and activation of SMAD family transcription factors that regulate gene expression.	-	1.04	8.206	6.925	2.7199e-10	3.8214e-08	13.16	UP	2.057
JAM.A		Q9Y624	Olink Target 96 Cardiovascular III (v.6113)	Junctional Adhesion Molecule 1	Important regulator of tight junction assembly in epithelia.	-	1.04	5.453	7.298	4.1955e-11	1.5519e-08	14.959	UP	2.056
HCLS1		P14317	Olink Target 96 Immune Response (v.3204)	Hematopoietic Cell-Specific Lyn Substrate 1	Involved in several processes, including positive regulation of intracellular signal transduction, positive regulation of protein phosphorylation, and regulation of transcription.	-	1.036	5.25	3.911	0.00015679	0.00149348	0.529	UP	2.051
CRADD		P78560	Olink Target 96 Neuro Exploratory (v.3911)	CASP2 And RIPK1 Domain Containing Adaptor With Death Domain	This protein recruits caspase 2/ICH1 to the cell death signal transduction complex, and promote apoptosis.	-	1.029	5.367	3.534	0.00059328	0.00453634	-0.705	UP	2.04
ARSB		P15848	Olink Target 96 Cell Regulation (v.3703)	Arylsulfatase B	Removes sulfate groups from chondroitin-4-sulfate (C4S) and regulates its degradation , a regulator of neurite outgrowth and neuronal plasticity.	Measured in serum and correlated with the ADOS score [18].	1.025	3.833	6.156	1.1437e-08	6.7657e-07	9.57	UP	2.036
ANXA11		P50995	Olink Target 96 Metabolism (v.3404)	Annexin A11	Involved in cellular apoptotic processes	-	1.017	0.613	3.715	0.00031621	0.00267231	-0.123	UP	2.024
NMNAT1		Q9HAN9	Olink Target 96 Neurology (v.8013)	Nicotinamide Nucleotide Adenylyltransferase 1	An enzyme which catalyzes a key step in the biosynthesis of nicotinamide adenine dinucleotide (NAD), Activity of this protein leads to the activation of a nuclear deacetylase that functions in the protection of damaged neurons.	-	0.991	5.033	2.66	0.00894973	0.0419146	-3.166	UP	1.988
MFAP5		Q13361	Olink Target 96 Cardiometabolic (v.3603)	Microfibrillar-associated protein 5	Integration of elastic microfibers and the regulation of endothelial cell behaviors.	-	0.845	1.662	5.834	5.1523e-08	2.0683e-06	8.128	DOWN	0.557
*Information was retrieved from GeneCards, Uniport, and NCBI
References
1	Işeri, E., et al., Increased serum levels of epidermal growth factor in children with autism. J Autism Dev Disord, 2011. 41(2): p. 237-41.
2	Hashemi, E., et al., The Number of Parvalbumin-Expressing Interneurons Is Decreased in the Prefrontal Cortex in Autism. Cereb Cortex, 2017. 27(3): p. 1931-1943.
3	Gong, J., et al., Associations of autistic traits, executive dysfunction and the FKBP5 gene with emotion regulation in Chinese college students. Personality and Individual Differences, 2022. Volume 186(111293).
4	Pagan, C., et al., Decreased phenol sulfotransferase activities associated with hyperserotonemia in autism spectrum disorders. Transl Psychiatry, 2021. 11(1): p. 23.
5	Pardo, C.A., et al., Serum and cerebrospinal fluid immune mediators in children with autistic disorder: a longitudinal study. Mol Autism, 2017. 8: p. 1.
6	Zhang, L., et al., Hyperactivated PTP1B phosphatase in parvalbumin neurons alters anterior cingulate inhibitory circuits and induces autism-like behaviors. Nat Commun, 2020. 11(1): p. 1017.
7	Hiraide, T., et al., A de novo TOP2B variant associated with global developmental delay and autism spectrum disorder. Mol Genet Genomic Med, 2020. 8(3): p. e1145.
8	Shen, L., et al., Proteomics Study of Peripheral Blood Mononuclear Cells (PBMCs) in Autistic Children. Front Cell Neurosci, 2019. 13: p. 105.
9	Meng, W., Y. Huan, and Y. Gao, Urinary proteome profiling for children with autism using data-independent acquisition proteomics. Transl Pediatr, 2021. 10(7): p. 1765-1778.
10	Suda, S., et al., Decreased expression of axon-guidance receptors in the anterior cingulate cortex in autism. Mol Autism, 2011. 2(1): p. 14.
11	Prasad, A., et al., A discovery resource of rare copy number variations in individuals with autism spectrum disorder. G3 (Bethesda), 2012. 2(12): p. 1665-85.
12	Yingjun, X., et al., Copy number variations independently induce autism spectrum disorder. Biosci Rep, 2017. 37(4).
13	Fang, Y., et al., Autism-associated synaptic vesicle transcripts are differentially expressed in maternal plasma exosomes of physiopathologic pregnancies. J Transl Med, 2021. 19(1): p. 154.
14	Meguid, N.A., et al., Expression of Reactive Oxygen Species-Related Transcripts in Egyptian Children With Autism. Biomark Insights, 2017. 12: p. 1177271917691035.
15	Smedler, E., et al., Cerebrospinal fluid and serum protein markers in autism: A co-twin study. J Neurochem, 2021. 158(3): p. 798-806.
16	Gant, J.C., et al., Disrupting function of FK506-binding protein 1b/12.6 induces the Ca²+-dysregulation aging phenotype in hippocampal neurons. J Neurosci, 2011. 31(5): p. 1693-703.
17	Leyser, M., et al., 12p deletion spectrum syndrome: a new case report reinforces the evidence regarding the potential relationship to autism spectrum disorder and related developmental impairments, in Mol Cytogenet. 2016: England. p. 75.
18	Hewitson, L., et al., Blood biomarker discovery for autism spectrum disorder: A proteomic analysis. PLoS One, 2021. 16(2): p. e0246581.

## Sheet: Table S1b
Table S1b. All differentially expressed proteins
Gene Symbol	logFC	AveExpr	t	P.Value	adj.P.Val	B	Expression	FC	Significance
EGF	2.848	9.933	8.724	2.5411e-14	2.8562e-11	22.098	UP	7.2	significant
EREG	2.34	3.97	6.541	1.8032e-09	2.0268e-07	11.342	UP	5.063	significant
PVALB	2.22	7.412	5.332	4.9668e-07	1.2983e-05	5.964	UP	4.659	significant
CASP2	2.169	2.602	6.478	2.452e-09	2.3971e-07	11.047	UP	4.496	significant
RNASE3	2.037	7.728	3.685	0.00035126	0.00288187	-0.221	UP	4.104	significant
FKBP5	1.968	5.466	6.145	1.2078e-08	6.7876e-07	9.518	UP	3.912	significant
ST1A1	1.956	4.052	5.797	6.1113e-08	2.3687e-06	7.965	UP	3.879	significant
CA13	1.933	4.199	5.912	3.5876e-08	1.5509e-06	8.475	UP	3.818	significant
SCAMP3	1.856	4.923	6.207	8.9691e-09	5.6007e-07	9.803	UP	3.62	significant
CD40.L	1.808	8.743	7.008	1.8048e-10	2.898e-08	13.555	UP	3.503	significant
ARHGAP1	1.748	4.403	5.487	2.4989e-07	7.8021e-06	6.619	UP	3.358	significant
MAP2K6	1.73	4.568	6.064	1.7669e-08	9.0272e-07	9.153	UP	3.318	significant
CRKL	1.73	8.155	5.363	4.3414e-07	1.1902e-05	6.093	UP	3.317	significant
PTPN1	1.68	5.843	6.102	1.4758e-08	7.8992e-07	9.325	UP	3.203	significant
PMVK	1.612	4.515	4.294	3.7005e-05	0.00044724	1.881	UP	3.057	significant
TOP2B	1.553	4.007	4.295	3.6867e-05	0.00044724	1.884	UP	2.935	significant
AZU1	1.523	5.854	3.968	0.00012698	0.00126304	0.726	UP	2.874	significant
TBCB	1.512	5.984	4.086	8.1922e-05	0.00086056	1.135	UP	2.852	significant
GP6	1.484	3.713	7.244	5.5226e-11	1.5519e-08	14.694	UP	2.798	significant
CALCOCO1	1.473	6.011	5.013	1.9848e-06	3.9838e-05	4.646	UP	2.775	significant
VIM	1.455	5.083	3.991	0.00011653	0.00117996	0.806	UP	2.742	significant
TNFSF14	1.454	5.834	7.052	1.4512e-10	2.7186e-08	13.765	UP	2.74	significant
SNAP29	1.333	5.122	5.59	1.5746e-07	5.6721e-06	7.06	UP	2.52	significant
SNAP23	1.315	2.988	4.927	2.8534e-06	5.3453e-05	4.302	UP	2.487	significant
PLXNA4	1.303	5.605	5.885	4.0813e-08	1.699e-06	8.351	UP	2.467	significant
PRDX5	1.3	5.334	4.187	5.5954e-05	0.00062269	1.493	UP	2.462	significant
AIMP1	1.295	3.273	4.551	1.3434e-05	0.00018192	2.835	UP	2.454	significant
STX8	1.272	2.854	5.971	2.7335e-08	1.2748e-06	8.735	UP	2.415	significant
ARHGEF12	1.254	3.043	4.831	4.2618e-06	7.3697e-05	3.921	UP	2.385	significant
CBL	1.23	2.781	4.967	2.4071e-06	4.6648e-05	4.463	UP	2.345	significant
NCF2	1.227	6.566	2.896	0.0045351	0.0243898	-2.56	UP	2.341	significant
ARHGAP25	1.208	0.373	4.602	1.0944e-05	0.00015771	3.029	UP	2.31	significant
YES1	1.195	4.381	5.085	1.4594e-06	3.2164e-05	4.938	UP	2.29	significant
LSP1	1.188	5.173	5.222	8.0438e-07	2.0548e-05	5.505	UP	2.278	significant
BID	1.173	1.768	4.393	2.5201e-05	0.00032559	2.242	UP	2.256	significant
NADK	1.146	5.649	3.705	0.00032714	0.00274404	-0.155	UP	2.213	significant
EDAR	1.133	3.863	4.649	9.03e-06	0.00013648	3.21	UP	2.193	significant
AXIN1	1.113	2.617	4.627	9.8683e-06	0.00014595	3.126	UP	2.163	significant
FKBP1B	1.105	2.428	3.5	0.00066487	0.00501553	-0.81	UP	2.151	significant
TACC3	1.097	2.089	3.899	0.00016384	0.00152455	0.488	UP	2.14	significant
CLEC1B	1.096	12.074	7.175	7.8163e-11	1.7571e-08	14.36	UP	2.137	significant
BANK1	1.085	6.515	4.192	5.4758e-05	0.00061548	1.513	UP	2.122	significant
OSM	1.051	5.526	3.501	0.00066346	0.00501553	-0.809	UP	2.073	significant
MANF	1.047	7.941	6.469	2.5592e-09	2.3971e-07	11.006	UP	2.066	significant
PPIB	1.045	3.491	5.584	1.6148e-07	5.6721e-06	7.036	UP	2.064	significant
LAP.TGF.beta.1	1.04	8.206	6.925	2.7199e-10	3.8214e-08	13.16	UP	2.057	significant
JAM.A	1.04	5.453	7.298	4.1955e-11	1.5519e-08	14.959	UP	2.056	significant
HCLS1	1.036	5.25	3.911	0.00015679	0.00149348	0.529	UP	2.051	significant
CRADD	1.029	5.367	3.534	0.00059328	0.00453634	-0.705	UP	2.04	significant
ARSB	1.025	3.833	6.156	1.1437e-08	6.7657e-07	9.57	UP	2.036	significant
ANXA11	1.017	0.613	3.715	0.00031621	0.00267231	-0.123	UP	2.024	significant
NMNAT1	0.991	5.033	2.66	0.00894973	0.0419146	-3.166	UP	1.988	significant
CD69	0.971	3.851	4.974	2.3377e-06	4.6097e-05	4.491	UP	1.961	significant
ABL1	0.968	3.955	5.428	3.2481e-07	9.3611e-06	6.369	UP	1.956	significant
CLIP2	0.954	2.055	4.356	2.9133e-05	0.00036384	2.106	UP	1.937	significant
CDKN1A	0.953	3.111	4.854	3.8821e-06	6.818e-05	4.01	UP	1.936	significant
ERBB2IP	0.945	1.722	4.273	4.0172e-05	0.00048036	1.804	UP	1.925	significant
LRMP	0.943	3.746	4.787	5.1211e-06	8.7213e-05	3.747	UP	1.923	significant
ANXA1	0.935	3.666	3.72	0.00031079	0.00264643	-0.107	UP	1.912	significant
SIRT2	0.932	4.201	3.236	0.00158584	0.0105386	-1.608	UP	1.908	significant
SDC4	0.929	7.26	5.639	1.2588e-07	4.7162e-06	7.274	UP	1.903	significant
SRP14	0.923	4.529	2.816	0.00572744	0.0294729	-2.769	UP	1.896	significant
NFATC1	0.912	1.384	5.053	1.6719e-06	3.6138e-05	4.809	UP	1.882	significant
NBN	0.904	3.092	3.174	0.00193539	0.0124307	-1.789	UP	1.871	significant
CASP.3	0.902	6.507	4.366	2.8002e-05	0.00035364	2.143	UP	1.868	significant
CXCL6	0.894	10.242	3.322	0.00120151	0.00823472	-1.354	UP	1.858	significant
CCL17	0.89	10.192	4.098	7.8402e-05	0.00083135	1.176	UP	1.854	significant
RASSF2	0.89	2.472	2.87	0.00489459	0.0259505	-2.628	UP	1.853	significant
ALDH3A1	0.886	0.792	3.638	0.00041451	0.00332794	-0.374	UP	1.848	significant
FADD	0.884	1.865	5.347	4.6545e-07	1.2456e-05	6.026	UP	1.845	significant
LAT	0.872	4.97	6.775	5.7016e-10	7.1206e-08	12.449	UP	1.83	significant
CD63	0.868	7.018	6.435	2.9968e-09	2.406e-07	10.854	UP	1.825	significant
IL1B	0.864	1.044	4.647	9.1069e-06	0.00013648	3.202	UP	1.821	significant
SRPK2	0.857	1.464	3.731	0.00029854	0.00258124	-0.07	UP	1.811	significant
LACTB2	0.857	4.271	3.599	0.00047396	0.00369954	-0.498	UP	1.811	significant
WAS	0.847	2.119	3.456	0.00077206	0.00574701	-0.948	UP	1.799	significant
CCL5	0.842	6.675	3.728	0.00030182	0.00258968	-0.08	UP	1.792	significant
IL8	0.841	6.073	2.744	0.00704687	0.0350473	-2.954	UP	1.792	significant
PLXNB3	0.836	4.796	5.536	2.0025e-07	6.8205e-06	6.831	UP	1.786	significant
MMP.1	0.834	8.812	3.108	0.00237852	0.0146091	-1.977	UP	1.783	significant
SCARF1	0.828	6.469	4.915	2.9965e-06	5.5214e-05	4.255	UP	1.775	significant
SRC	0.825	6.612	4.958	2.4994e-06	4.7615e-05	4.427	UP	1.772	significant
APBB1IP	0.821	2.588	3.39	0.00096215	0.00688829	-1.15	UP	1.767	significant
GLB1	0.82	2.052	4.581	1.1882e-05	0.000166	2.951	UP	1.766	significant
CASP.8	0.812	2.157	3.9	0.00016304	0.00152455	0.493	UP	1.755	significant
VPS53	0.812	-0.529	5.415	3.4373e-07	9.6587e-06	6.315	UP	1.755	significant
PTPRJ	0.807	2.434	5.475	2.6311e-07	7.9928e-06	6.57	UP	1.75	significant
ARSA	0.791	2.642	5.527	2.0895e-07	6.9075e-06	6.79	UP	1.73	significant
PDGF.subunit.A	0.791	5.446	5.443	3.035e-07	8.9772e-06	6.434	UP	1.73	significant
COCH	0.789	4.026	4.899	3.2136e-06	5.8259e-05	4.189	UP	1.728	significant
TGF.alpha_	0.787	3.267	4.65	9.0079e-06	0.00013648	3.213	UP	1.726	significant
SPRY2	0.787	1.662	5.035	1.8031e-06	3.7531e-05	4.737	UP	1.725	significant
BCR	0.784	1.467	5.107	1.322e-06	2.9718e-05	5.032	UP	1.721	significant
APP	0.782	3.104	5.148	1.1117e-06	2.6586e-05	5.197	UP	1.72	significant
TXLNA	0.78	4.232	4.12	7.2144e-05	0.00077971	1.254	UP	1.717	significant
MYO9B	0.775	1.534	3.822	0.00021646	0.00194641	0.229	UP	1.711	significant
NT5C3A	0.772	1.222	2.955	0.00379697	0.0215545	-2.4	UP	1.708	significant
EN.RAGE	0.768	5.271	2.852	0.00515228	0.0270615	-2.674	UP	1.703	significant
PXN	0.766	3.959	3.037	0.00295826	0.0175136	-2.174	UP	1.7	significant
METAP1D	0.763	3.066	3.827	0.00021252	0.00192641	0.246	UP	1.697	significant
HGF_	0.759	9.311	5.962	2.8355e-08	1.2748e-06	8.7	UP	1.693	significant
TRIM5	0.757	2.659	3.166	0.00198556	0.0125381	-1.813	UP	1.69	significant
DPP7	0.757	4.13	4.242	4.5237e-05	0.00052965	1.692	UP	1.69	significant
PPP1R9B	0.749	2.323	4.223	4.8668e-05	0.00056394	1.623	UP	1.681	significant
NAA10	0.747	3.649	2.856	0.00510519	0.0269401	-2.666	UP	1.678	significant
SELP	0.746	10.417	4.857	3.8293e-06	6.818e-05	4.023	UP	1.677	significant
IQGAP2	0.743	0.558	3.17	0.00195816	0.0125055	-1.8	UP	1.674	significant
TNFRSF14	0.736	5.188	6.441	2.9134e-09	2.406e-07	10.882	UP	1.665	significant
2009-09-01	0.727	-0.91	7.343	3.3206e-11	1.5519e-08	15.184	UP	1.655	significant
INPPL1	0.722	1.914	3.624	0.00043516	0.00344451	-0.419	UP	1.649	significant
LOX.1	0.72	8.482	3.366	0.00104066	0.0073566	-1.222	UP	1.648	significant
BACH1	0.72	2.038	3.619	0.00044195	0.00347375	-0.433	UP	1.647	significant
TBL1X	0.712	-0.031	4.665	8.4619e-06	0.00013396	3.272	UP	1.638	significant
RAB6A	0.709	0.031	5.21	8.4756e-07	2.117e-05	5.455	UP	1.634	significant
MMP.9	0.692	6.418	3.211	0.00171827	0.0112943	-1.681	UP	1.616	significant
LTA4H	0.689	-1.209	4.746	6.073e-06	9.8928e-05	3.586	UP	1.612	significant
PAI	0.687	8.024	5.018	1.9351e-06	3.9546e-05	4.67	UP	1.61	significant
DRG2	0.683	0.864	3.767	0.0002627	0.00232497	0.049	UP	1.605	significant
TYMP	0.676	5.884	3.977	0.0001231	0.00123538	0.755	UP	1.598	significant
MESDC2	0.671	1.246	3.587	0.00049345	0.00379892	-0.535	UP	1.592	significant
EIF4G1	0.666	3.437	2.652	0.00913048	0.0425836	-3.184	UP	1.587	significant
HB.EGF	0.664	7.523	3.056	0.00279534	0.016744	-2.123	UP	1.584	significant
TGF.alpha	0.646	3.96	3.962	0.00012986	0.00128036	0.705	UP	1.565	significant
PRTFDC1	0.644	2.208	2.729	0.00735207	0.0361419	-2.992	UP	1.563	significant
PRKAB1	0.643	2.177	3.898	0.00016412	0.00152455	0.486	UP	1.562	significant
ECE1	0.643	1.048	5.489	2.4689e-07	7.8021e-06	6.631	UP	1.561	significant
MPO	0.643	3.879	3.428	0.00084664	0.00613947	-1.033	UP	1.561	significant
PARP.1	0.64	2.021	2.962	0.00372208	0.0212865	-2.382	UP	1.558	significant
MCP.2	0.634	9.152	2.818	0.00570504	0.0294729	-2.765	UP	1.552	significant
NEMO	0.634	5.29	2.745	0.00703295	0.0350473	-2.952	UP	1.552	significant
VEGFA_	0.625	10.598	4.02	0.00010489	0.00109159	0.904	UP	1.543	significant
MCP.4	0.619	14.23	3.055	0.0028006	0.016744	-2.125	UP	1.536	significant
HGF	0.614	9.327	5.112	1.2942e-06	2.9687e-05	5.052	UP	1.531	significant
STK4	0.605	3.513	2.779	0.00638	0.0321575	-2.865	UP	1.521	significant
gal.8	0.604	6.281	3.678	0.00036063	0.00293733	-0.245	UP	1.52	significant
ACAA1	0.602	0.973	3.633	0.00042107	0.00335663	-0.389	UP	1.518	significant
SERPINB6	0.598	3.231	5.182	9.5604e-07	2.3361e-05	5.34	UP	1.514	significant
ANGPT1	0.593	10.344	6.221	8.3801e-09	5.5407e-07	9.868	UP	1.509	significant
SH2B3	0.59	3.088	3.065	0.00271956	0.0164343	-2.098	UP	1.506	significant
CD84	0.59	6.735	6.025	2.1132e-08	1.0327e-06	8.981	UP	1.505	significant
NAMPT	0.587	1.035	3.021	0.00311384	0.0182289	-2.221	UP	1.503	significant
GCP5	0.585	5.784	3.253	0.00150082	0.0101014	-1.557	UP	1.5	significant
ILKAP	0.58	1.785	3.037	0.00296048	0.0175136	-2.175	UP	1.495	significant
vWF	0.574	6.666	2.697	0.00806	0.0380649	-3.073	UP	1.488	significant
USO1	0.572	0.839	2.726	0.00742399	0.0361419	-3	UP	1.487	significant
TLT.2	0.569	6.248	4.571	1.2393e-05	0.00016988	2.911	UP	1.483	significant
EGLN1	0.567	2.671	2.961	0.00373082	0.0212865	-2.384	UP	1.482	significant
PGLYRP1	0.566	8.012	3.105	0.00239839	0.014651	-1.984	UP	1.48	significant
PPP1R2	0.564	3.079	3.757	0.00027278	0.00239535	0.014	UP	1.478	significant
S100A11	0.555	4.22	4.399	2.4592e-05	0.00032142	2.265	UP	1.469	significant
FOXO1	0.552	2.097	2.671	0.00866851	0.0407674	-3.138	UP	1.467	significant
GRAP2	0.548	1.498	3.363	0.0010492	0.00737061	-1.23	UP	1.462	significant
CTSC	0.546	3.204	4.269	4.0718e-05	0.00048176	1.791	UP	1.46	significant
FUT8	0.545	4.512	3.438	0.00082008	0.00602461	-1.004	UP	1.459	significant
CD164	0.544	4.456	6.245	7.4695e-09	5.2473e-07	9.978	UP	1.458	significant
USP8	0.543	1.154	4.657	8.7256e-06	0.00013622	3.243	UP	1.457	significant
TNFRSF19	0.543	6.852	5.142	1.1401e-06	2.6696e-05	5.173	UP	1.457	significant
EGFL7	0.534	6.149	3.817	0.00022017	0.00196409	0.213	UP	1.448	significant
CPXM1	0.518	6.904	6.279	6.3681e-09	4.7719e-07	10.131	UP	1.432	significant
ATP6V1D	0.516	-0.694	2.698	0.00803536	0.0380649	-3.071	UP	1.43	significant
KIF1BP	0.514	2.405	2.639	0.00948153	0.043499	-3.217	UP	1.428	significant
PRKRA	0.507	1.773	3.451	0.0007852	0.00580633	-0.964	UP	1.421	significant
NUCB2	0.477	4.704	4.369	2.7669e-05	0.00035341	2.154	UP	1.392	significant
WWP2	0.473	4.658	3.361	0.00105778	0.00738477	-1.237	UP	1.388	significant
ZBTB16	0.472	1.329	2.587	0.0109255	0.0491211	-3.343	UP	1.387	significant
WISP.1	0.471	6.738	2.919	0.00423814	0.0234664	-2.499	UP	1.386	significant
Dkk.1	0.461	10.426	4.612	1.0466e-05	0.00015278	3.071	UP	1.377	significant
MCP.3	0.458	2.014	2.898	0.00450686	0.0243544	-2.554	UP	1.374	significant
NFKBIE	0.455	2.077	3.094	0.00248335	0.015088	-2.016	UP	1.371	significant
HMOX2	0.453	2.457	3.153	0.0020634	0.0129568	-1.848	UP	1.368	significant
GP1BA	0.453	6.298	3.929	0.00014654	0.00140775	0.592	UP	1.368	significant
XPNPEP2	0.452	9.151	2.999	0.00332854	0.0193848	-2.281	UP	1.368	significant
PECAM.1	0.45	4.427	4.201	5.2997e-05	0.00060784	1.543	UP	1.366	significant
FES	0.448	0.725	2.922	0.00419732	0.0233554	-2.49	UP	1.364	significant
INPP1	0.443	0.632	4.406	2.389e-05	0.00031591	2.292	UP	1.36	significant
VEGFA	0.443	10.853	2.947	0.00389122	0.0219785	-2.422	UP	1.359	significant
TRIM21	0.442	1.837	2.724	0.00745989	0.0361419	-3.005	UP	1.358	significant
U.PAR	0.44	5.401	3.941	0.0001404	0.00137226	0.632	UP	1.357	significant
TNFSF13	0.437	9.236	5.042	1.7493e-06	3.7099e-05	4.766	UP	1.354	significant
COL4A3BP	0.436	1.294	2.815	0.00574249	0.0294729	-2.771	UP	1.353	significant
ITGB1BP2	0.434	3.378	2.626	0.00981734	0.0446749	-3.248	UP	1.351	significant
PPP3R1	0.428	2.973	4.148	6.4749e-05	0.00071351	1.356	UP	1.346	significant
IL7R	0.424	2.196	2.719	0.00757261	0.0365305	-3.018	UP	1.341	significant
LCN2	0.423	1.129	2.935	0.00403469	0.0225622	-2.455	UP	1.341	significant
MB	0.42	5.505	3.03	0.00302808	0.0178197	-2.196	UP	1.338	significant
GUSB	0.41	3.722	3.199	0.00178292	0.0116512	-1.715	UP	1.329	significant
DAG1	0.402	2.161	3.182	0.00188624	0.0121847	-1.766	UP	1.322	significant
PAG1	0.4	3.465	2.914	0.0042923	0.0235889	-2.51	UP	1.319	significant
S100A4	0.392	7.714	2.586	0.0109804	0.0491712	-3.347	UP	1.313	significant
CD40	0.392	11.348	4.295	3.6798e-05	0.00044724	1.886	UP	1.312	significant
PAK4	0.388	0.382	2.65	0.00918308	0.042652	-3.189	UP	1.308	significant
BTN3A2	0.375	3.018	4.445	2.0511e-05	0.00027446	2.436	UP	1.296	significant
FURIN	0.371	7.115	3.841	0.00020195	0.00184546	0.293	UP	1.293	significant
SORT1	0.371	9.335	4.774	5.3919e-06	9.0455e-05	3.698	UP	1.293	significant
ESAM	0.365	3.328	3.993	0.00011582	0.00117996	0.811	UP	1.288	significant
THPO	0.363	3.176	3.737	0.00029268	0.00255017	-0.052	UP	1.286	significant
CAIX	0.361	4.175	2.964	0.00369664	0.0212865	-2.376	UP	1.284	significant
hK8	0.358	6.754	3.429	0.00084441	0.00613947	-1.031	UP	1.281	significant
MCFD2	0.357	3.457	4.124	7.1037e-05	0.0007752	1.269	UP	1.281	significant
IGF1R	0.354	3.779	4.58	1.1916e-05	0.000166	2.948	UP	1.278	significant
BCL2L11	0.347	3.579	4.762	5.6745e-06	9.3797e-05	3.65	UP	1.272	significant
SPINT2	0.344	3.112	3.893	0.00016709	0.00153943	0.47	UP	1.27	significant
TXNDC5	0.326	2.05	3.235	0.00159392	0.0105386	-1.612	UP	1.253	significant
CDNF	0.321	1.17	4.579	1.1963e-05	0.000166	2.945	UP	1.249	significant
MSLN	0.317	2.416	2.98	0.00352488	0.0204225	-2.333	UP	1.246	significant
RARRES2	0.317	11.533	3.695	0.00033877	0.00282057	-0.187	UP	1.246	significant
HLA.E	0.311	-0.481	4.198	5.3626e-05	0.00060885	1.532	UP	1.24	significant
NEFL	0.31	2.665	2.94	0.0039794	0.0223642	-2.442	UP	1.24	significant
NPDC1	0.303	5.874	2.725	0.00743803	0.0361419	-3.002	UP	1.233	significant
FR.alpha	0.3	8.665	3.403	0.0009193	0.00662369	-1.109	UP	1.231	significant
LYN	0.293	1.995	4.109	7.5098e-05	0.00080391	1.217	UP	1.225	significant
SMAD1	0.293	-0.141	2.646	0.00929991	0.0429578	-3.2	UP	1.225	significant
CBLN4	0.289	3.735	3.128	0.00223459	0.0138767	-1.92	UP	1.222	significant
NECTIN2	0.282	6.137	3.276	0.00139317	0.0094333	-1.49	UP	1.216	significant
DDAH1	0.281	1.779	3.136	0.00218067	0.0136171	-1.898	UP	1.215	significant
FGF.BP1	0.28	5.798	2.913	0.00430224	0.0235889	-2.512	UP	1.214	significant
ITGB5	0.271	7.708	2.82	0.00566937	0.0294729	-2.76	UP	1.207	significant
PVRL4	0.268	5.16	3.235	0.00159339	0.0105386	-1.612	UP	1.204	significant
BIRC2	0.266	0.887	2.878	0.00477418	0.0254321	-2.606	UP	1.203	significant
CD244	0.266	6.891	2.724	0.00745647	0.0361419	-3.004	UP	1.203	significant
CAMKK1	0.264	0.592	2.635	0.00959327	0.0438327	-3.228	UP	1.2	significant
X5..NT	0.263	9.84	2.84	0.00533977	0.0279158	-2.706	UP	1.2	significant
VAMP5	0.253	0.385	3.301	0.00128715	0.00876823	-1.417	UP	1.192	significant
Gal.1	0.251	6.965	3.457	0.00076706	0.00574701	-0.942	UP	1.19	significant
WFDC2	0.249	7.143	2.783	0.00629776	0.0318859	-2.854	UP	1.189	significant
ITGA6	0.248	0.995	2.734	0.00725665	0.0359316	-2.98	UP	1.188	significant
BRK1	0.232	-0.691	2.607	0.0103618	0.0467736	-3.296	UP	1.174	significant
FLT1	0.229	1.736	3.648	0.00039981	0.00323298	-0.341	UP	1.172	significant
IFN.gamma.R1	0.227	7.25	3.932	0.00014517	0.00140667	0.601	UP	1.171	significant
DPEP2	0.225	2.408	2.908	0.00437371	0.0237533	-2.527	UP	1.169	significant
VAT1	0.218	3.569	3.387	0.00097149	0.00691108	-1.159	UP	1.163	significant
CANT1	0.218	5.135	3.168	0.00196973	0.0125083	-1.805	UP	1.163	significant
AMIGO2	0.216	4.862	2.616	0.0101111	0.0458261	-3.274	UP	1.161	significant
HEXA	0.214	0.98	3.69	0.00034481	0.00284978	-0.204	UP	1.16	significant
ERBB3	0.187	9.125	2.712	0.00771927	0.0367647	-3.035	UP	1.138	significant
GFRA2	0.151	3.106	3.595	0.00048079	0.00372699	-0.511	UP	1.11	significant
PDGF.subunit.B	0.136	11.942	2.645	0.00932536	0.0429578	-3.203	UP	1.099	significant
PLXNB2	-0.265	1.887	-2.752	0.00689808	0.0346136	-2.935	DOWN	0.832	significant
PTPRS	-0.28	1.749	-3.194	0.00181343	0.011782	-1.73	DOWN	0.824	significant
ITM2A	-0.286	2.459	-2.714	0.007673	0.0366998	-3.03	DOWN	0.82	significant
CD74	-0.335	0.979	-3.335	0.00114993	0.00792954	-1.314	DOWN	0.793	significant
XG	-0.341	3.895	-3.121	0.00227968	0.0140789	-1.938	DOWN	0.789	significant
CCL21	-0.349	2.018	-2.808	0.00586892	0.0298492	-2.791	DOWN	0.785	significant
P4HB	-0.354	1.304	-2.908	0.00437449	0.0237533	-2.527	DOWN	0.783	significant
CRTAC1	-0.359	3.602	-2.716	0.00762887	0.0366446	-3.025	DOWN	0.78	significant
CRIM1	-0.363	2.277	-2.813	0.00578488	0.0295555	-2.778	DOWN	0.778	significant
MET	-0.371	2.832	-3.35	0.0010959	0.00760368	-1.27	DOWN	0.773	significant
GNLY	-0.379	1.2	-2.892	0.00458131	0.0245209	-2.569	DOWN	0.769	significant
UMOD	-0.414	1.619	-4.002	0.00011195	0.00115443	0.843	DOWN	0.751	significant
PLA2G7	-0.561	2.183	-4.73	6.4749e-06	0.00010397	3.525	DOWN	0.678	significant
MFAP5	-0.845	1.662	-5.834	5.1523e-08	2.0683e-06	8.128	DOWN	0.557	significant
