# Supplementary material for: Blood Proteomics Analysis Reveals Potential Biomarkers and Convergent Dysregulated Pathways in Autism Spectrum Disorder: A Pilot Study
Source: Int J Mol Sci. 2023 Apr 18;24(8):7443. doi: 10.3390/ijms24087443 (PMC10138652; doi:10.3390/ijms24087443)
Supplement: Supplementary file 1 [file ijms-24-07443-s001.zip › Table.S2_updated.xlsx]

## Sheet: Table S2
Table S2. GO of the up and down-regulated proteins
GO of the up-regulated proteins
source	term_name	term_id	adjusted_p_value	negative_log10_of_adjusted_p_value	term_size	query_size	intersection_size	effective_domain_size	intersections
GO:MF	signaling receptor binding	GO:0005102	4.40727e-05	4.35583	1555	50	17	20166	EGF,EREG,CD40LG,CRKL,PTPN1,TNFSF14,AIMP1,ARHGEF12,CBL,YES1,BID,FKBP1B,BANK1,OSM,MANF,TGFB1,F11R
GO:MF	enzyme binding	GO:0019899	9.60675e-05	4.01742	2072	50	19	20166	CASP2,SCAMP3,ARHGAP1,MAP2K6,CRKL,PTPN1,TOP2B,GP6,AIMP1,STX8,CBL,NCF2,YES1,BID,AXIN1,BANK1,PPIB,HCLS1,CRADD
GO:MF	enzyme activator activity	GO:0008047	0.00423449	2.3732	565	50	9	20166	EGF,EREG,CD40LG,ARHGAP1,MAP2K6,ARHGEF12,NCF2,ARHGAP25,TGFB1
GO:MF	protein kinase activator activity	GO:0030295	0.00431224	2.3653	114	50	5	20166	EGF,EREG,CD40LG,MAP2K6,TGFB1
GO:MF	protein tyrosine kinase binding	GO:1990782	0.005536	2.2568	120	50	5	20166	CRKL,PTPN1,GP6,CBL,BANK1
GO:MF	kinase activator activity	GO:0019209	0.005536	2.2568	120	50	5	20166	EGF,EREG,CD40LG,MAP2K6,TGFB1
GO:MF	molecular function regulator activity	GO:0098772	0.00583978	2.2336	1967	50	16	20166	EGF,EREG,CD40LG,ARHGAP1,MAP2K6,TNFSF14,PRDX5,AIMP1,STX8,ARHGEF12,NCF2,ARHGAP25,FKBP1B,OSM,MANF,TGFB1
GO:MF	protein-macromolecule adaptor activity	GO:0030674	0.00610065	2.21462	319	50	7	20166	CRKL,SNAP29,SNAP23,STX8,AXIN1,BANK1,CRADD
GO:MF	receptor ligand activity	GO:0048018	0.013692	1.86353	500	50	8	20166	EGF,EREG,CD40LG,TNFSF14,AIMP1,OSM,MANF,TGFB1
GO:MF	signaling receptor activator activity	GO:0030546	0.0153285	1.8145	508	50	8	20166	EGF,EREG,CD40LG,TNFSF14,AIMP1,OSM,MANF,TGFB1
GO:MF	protein binding	GO:0005515	0.0175694	1.75524	14832	50	48	20166	EGF,EREG,PVALB,CASP2,FKBP5,CA13,SCAMP3,CD40LG,ARHGAP1,MAP2K6,CRKL,PTPN1,PMVK,TOP2B,AZU1,TBCB,GP6,CALCOCO1,VIM,TNFSF14,SNAP29,SNAP23,PLXNA4,PRDX5,AIMP1,STX8,ARHGEF12,CBL,NCF2,ARHGAP25,YES1,LSP1,BID,NADK,EDAR,AXIN1,FKBP1B,TACC3,CLEC1B,BANK1,OSM,MANF,PPIB,TGFB1,F11R,HCLS1,CRADD,ANXA11
GO:MF	protein domain specific binding	GO:0019904	0.0214573	1.66842	694	50	9	20166	CASP2,ARHGAP1,CALCOCO1,VIM,CBL,AXIN1,F11R,HCLS1,CRADD
GO:MF	protein kinase binding	GO:0019901	0.023451	1.62984	702	50	9	20166	MAP2K6,CRKL,PTPN1,TOP2B,GP6,CBL,AXIN1,BANK1,HCLS1
GO:MF	signaling receptor regulator activity	GO:0030545	0.0245524	1.60991	543	50	8	20166	EGF,EREG,CD40LG,TNFSF14,AIMP1,OSM,MANF,TGFB1
GO:MF	growth factor activity	GO:0008083	0.025614	1.59152	165	50	5	20166	EGF,EREG,OSM,MANF,TGFB1
GO:MF	molecular adaptor activity	GO:0060090	0.0331288	1.47979	416	50	7	20166	CRKL,SNAP29,SNAP23,STX8,AXIN1,BANK1,CRADD
GO:BP	response to stimulus	GO:0050896	3.62677e-06	5.44048	9000	50	42	21092	EGF,EREG,CASP2,RNASE3,FKBP5,CD40LG,ARHGAP1,MAP2K6,CRKL,PTPN1,PMVK,AZU1,GP6,CALCOCO1,VIM,TNFSF14,SNAP23,PLXNA4,PRDX5,AIMP1,STX8,ARHGEF12,CBL,NCF2,ARHGAP25,YES1,LSP1,BID,EDAR,AXIN1,FKBP1B,CLEC1B,BANK1,OSM,MANF,PPIB,TGFB1,F11R,HCLS1,CRADD,ARSB,ANXA11
GO:BP	regulation of catalytic activity	GO:0050790	7.14929e-06	5.14574	2354	50	22	21092	EGF,EREG,CASP2,CD40LG,ARHGAP1,MAP2K6,CRKL,PTPN1,AZU1,TNFSF14,PLXNA4,PRDX5,ARHGEF12,CBL,NCF2,ARHGAP25,BID,AXIN1,FKBP1B,TGFB1,F11R,CRADD
GO:BP	immune system process	GO:0002376	7.25576e-06	5.13932	2842	50	24	21092	EREG,RNASE3,CD40LG,MAP2K6,CRKL,PTPN1,AZU1,VIM,TNFSF14,SNAP23,AIMP1,STX8,CBL,NCF2,YES1,BID,FKBP1B,CLEC1B,BANK1,OSM,PPIB,TGFB1,F11R,HCLS1
GO:BP	response to stress	GO:0006950	7.52689e-06	5.12338	3938	50	28	21092	EREG,CASP2,RNASE3,CD40LG,MAP2K6,CRKL,PTPN1,AZU1,GP6,VIM,SNAP23,PRDX5,AIMP1,STX8,CBL,NCF2,YES1,LSP1,BID,EDAR,AXIN1,FKBP1B,CLEC1B,OSM,MANF,TGFB1,F11R,CRADD
GO:BP	positive regulation of protein phosphorylation	GO:0001934	2.20298e-05	4.65699	743	50	13	21092	EGF,EREG,CD40LG,MAP2K6,CRKL,PTPN1,AZU1,YES1,AXIN1,BANK1,OSM,TGFB1,HCLS1
GO:BP	signaling	GO:0023052	2.321e-05	4.63433	6492	50	35	21092	EGF,EREG,PVALB,CASP2,CD40LG,ARHGAP1,MAP2K6,CRKL,PTPN1,AZU1,GP6,CALCOCO1,VIM,TNFSF14,SNAP29,SNAP23,PLXNA4,AIMP1,ARHGEF12,CBL,ARHGAP25,YES1,LSP1,BID,EDAR,AXIN1,FKBP1B,CLEC1B,BANK1,OSM,MANF,TGFB1,F11R,HCLS1,CRADD
GO:BP	cell communication	GO:0007154	3.00886e-05	4.5216	6551	50	35	21092	EGF,EREG,PVALB,CASP2,CD40LG,ARHGAP1,MAP2K6,CRKL,PTPN1,AZU1,GP6,CALCOCO1,VIM,TNFSF14,SNAP29,SNAP23,PLXNA4,AIMP1,ARHGEF12,CBL,ARHGAP25,YES1,LSP1,BID,EDAR,AXIN1,FKBP1B,CLEC1B,BANK1,OSM,MANF,TGFB1,F11R,HCLS1,CRADD
GO:BP	response to external stimulus	GO:0009605	3.50292e-05	4.45557	2814	50	23	21092	EREG,CASP2,RNASE3,FKBP5,CRKL,PTPN1,AZU1,VIM,TNFSF14,PLXNA4,STX8,CBL,NCF2,YES1,LSP1,FKBP1B,BANK1,OSM,PPIB,TGFB1,F11R,CRADD,ARSB
GO:BP	positive regulation of protein metabolic process	GO:0051247	5.32784e-05	4.27345	1504	50	17	21092	EGF,EREG,CASP2,CD40LG,MAP2K6,CRKL,PTPN1,AZU1,VIM,YES1,BID,AXIN1,BANK1,OSM,TGFB1,HCLS1,CRADD
GO:BP	positive regulation of phosphorylation	GO:0042327	7.14843e-05	4.14579	821	50	13	21092	EGF,EREG,CD40LG,MAP2K6,CRKL,PTPN1,AZU1,YES1,AXIN1,BANK1,OSM,TGFB1,HCLS1
GO:BP	regulation of molecular function	GO:0065009	0.000166508	3.77856	3055	50	23	21092	EGF,EREG,CASP2,CD40LG,ARHGAP1,MAP2K6,CRKL,PTPN1,AZU1,TNFSF14,PLXNA4,PRDX5,ARHGEF12,CBL,NCF2,ARHGAP25,BID,AXIN1,FKBP1B,TGFB1,F11R,HCLS1,CRADD
GO:BP	regulation of protein metabolic process	GO:0051246	0.000200698	3.69746	2567	50	21	21092	EGF,EREG,CASP2,CD40LG,MAP2K6,CRKL,PTPN1,AZU1,VIM,TNFSF14,PRDX5,CBL,YES1,BID,AXIN1,FKBP1B,BANK1,OSM,TGFB1,HCLS1,CRADD
GO:BP	positive regulation of phosphorus metabolic process	GO:0010562	0.000216577	3.66439	903	50	13	21092	EGF,EREG,CD40LG,MAP2K6,CRKL,PTPN1,AZU1,YES1,AXIN1,BANK1,OSM,TGFB1,HCLS1
GO:BP	positive regulation of phosphate metabolic process	GO:0045937	0.000216577	3.66439	903	50	13	21092	EGF,EREG,CD40LG,MAP2K6,CRKL,PTPN1,AZU1,YES1,AXIN1,BANK1,OSM,TGFB1,HCLS1
GO:BP	regulation of peptidyl-tyrosine phosphorylation	GO:0050730	0.000268461	3.57112	257	50	8	21092	EGF,EREG,PTPN1,CBL,YES1,BANK1,OSM,HCLS1
GO:BP	regulation of protein phosphorylation	GO:0001932	0.000275128	3.56047	1095	50	14	21092	EGF,EREG,CD40LG,MAP2K6,CRKL,PTPN1,AZU1,CBL,YES1,AXIN1,BANK1,OSM,TGFB1,HCLS1
GO:BP	peptidyl-amino acid modification	GO:0018193	0.000292563	3.53378	1286	50	15	21092	EGF,EREG,FKBP5,MAP2K6,PTPN1,AZU1,CBL,YES1,AXIN1,FKBP1B,BANK1,OSM,PPIB,TGFB1,HCLS1
GO:BP	signal transduction	GO:0007165	0.000313258	3.5041	5993	50	32	21092	EGF,EREG,CASP2,CD40LG,ARHGAP1,MAP2K6,CRKL,PTPN1,AZU1,GP6,CALCOCO1,VIM,TNFSF14,PLXNA4,AIMP1,ARHGEF12,CBL,ARHGAP25,YES1,LSP1,BID,EDAR,AXIN1,FKBP1B,CLEC1B,BANK1,OSM,MANF,TGFB1,F11R,HCLS1,CRADD
GO:BP	positive regulation of cell communication	GO:0010647	0.000368889	3.4331	1718	50	17	21092	EGF,EREG,CASP2,MAP2K6,CRKL,PTPN1,TNFSF14,AIMP1,CBL,BID,EDAR,AXIN1,BANK1,OSM,F11R,HCLS1,CRADD
GO:BP	peptidyl-tyrosine phosphorylation	GO:0018108	0.000379265	3.42106	375	50	9	21092	EGF,EREG,MAP2K6,PTPN1,CBL,YES1,BANK1,OSM,HCLS1
GO:BP	positive regulation of signaling	GO:0023056	0.000381408	3.41861	1722	50	17	21092	EGF,EREG,CASP2,MAP2K6,CRKL,PTPN1,TNFSF14,AIMP1,CBL,BID,EDAR,AXIN1,BANK1,OSM,F11R,HCLS1,CRADD
GO:BP	peptidyl-tyrosine modification	GO:0018212	0.000396664	3.40158	377	50	9	21092	EGF,EREG,MAP2K6,PTPN1,CBL,YES1,BANK1,OSM,HCLS1
GO:BP	positive regulation of signal transduction	GO:0009967	0.000421519	3.37518	1523	50	16	21092	EGF,EREG,CASP2,MAP2K6,CRKL,PTPN1,TNFSF14,CBL,BID,EDAR,AXIN1,BANK1,OSM,F11R,HCLS1,CRADD
GO:BP	defense response	GO:0006952	0.000450047	3.34674	1742	50	17	21092	EREG,RNASE3,CD40LG,PTPN1,AZU1,VIM,SNAP23,PRDX5,AIMP1,STX8,NCF2,YES1,LSP1,CLEC1B,OSM,TGFB1,F11R
GO:BP	positive regulation of response to stimulus	GO:0048584	0.000510135	3.29231	2214	50	19	21092	EGF,EREG,CASP2,MAP2K6,CRKL,PTPN1,AZU1,TNFSF14,CBL,YES1,BID,EDAR,AXIN1,FKBP1B,BANK1,OSM,F11R,HCLS1,CRADD
GO:BP	positive regulation of peptidyl-tyrosine phosphorylation	GO:0050731	0.00057406	3.24104	191	50	7	21092	EGF,EREG,PTPN1,YES1,BANK1,OSM,HCLS1
GO:BP	positive regulation of catalytic activity	GO:0043085	0.000656829	3.18255	1176	50	14	21092	EGF,EREG,CASP2,CD40LG,MAP2K6,CRKL,PTPN1,AZU1,ARHGAP25,BID,AXIN1,TGFB1,F11R,CRADD
GO:BP	positive regulation of intracellular signal transduction	GO:1902533	0.000659944	3.18049	995	50	13	21092	EGF,MAP2K6,CRKL,PTPN1,TNFSF14,CBL,BID,EDAR,AXIN1,BANK1,OSM,F11R,HCLS1
GO:BP	positive regulation of protein modification process	GO:0031401	0.000782513	3.10651	1010	50	13	21092	EGF,EREG,CD40LG,MAP2K6,CRKL,PTPN1,AZU1,YES1,AXIN1,BANK1,OSM,TGFB1,HCLS1
GO:BP	regulation of phosphate metabolic process	GO:0019220	0.000804384	3.09454	1391	50	15	21092	EGF,EREG,CD40LG,MAP2K6,CRKL,PTPN1,AZU1,CBL,YES1,AXIN1,FKBP1B,BANK1,OSM,TGFB1,HCLS1
GO:BP	regulation of phosphorus metabolic process	GO:0051174	0.000811812	3.09054	1392	50	15	21092	EGF,EREG,CD40LG,MAP2K6,CRKL,PTPN1,AZU1,CBL,YES1,AXIN1,FKBP1B,BANK1,OSM,TGFB1,HCLS1
GO:BP	regulation of response to stimulus	GO:0048583	0.00111563	2.95248	3970	50	25	21092	EGF,EREG,CASP2,ARHGAP1,MAP2K6,CRKL,PTPN1,AZU1,TNFSF14,PLXNA4,ARHGEF12,CBL,ARHGAP25,YES1,BID,EDAR,AXIN1,FKBP1B,BANK1,OSM,MANF,TGFB1,F11R,HCLS1,CRADD
GO:BP	regulation of phosphorylation	GO:0042325	0.00120902	2.91757	1237	50	14	21092	EGF,EREG,CD40LG,MAP2K6,CRKL,PTPN1,AZU1,CBL,YES1,AXIN1,BANK1,OSM,TGFB1,HCLS1
GO:BP	cellular response to stimulus	GO:0051716	0.00129511	2.88769	7494	50	35	21092	EGF,EREG,CASP2,CD40LG,ARHGAP1,MAP2K6,CRKL,PTPN1,AZU1,GP6,CALCOCO1,VIM,TNFSF14,PLXNA4,PRDX5,AIMP1,STX8,ARHGEF12,CBL,ARHGAP25,YES1,LSP1,BID,EDAR,AXIN1,FKBP1B,CLEC1B,BANK1,OSM,MANF,PPIB,TGFB1,F11R,HCLS1,CRADD
GO:BP	intracellular signal transduction	GO:0035556	0.00150797	2.82161	2627	50	20	21092	EGF,CASP2,ARHGAP1,MAP2K6,CRKL,PTPN1,AZU1,TNFSF14,ARHGEF12,CBL,ARHGAP25,BID,EDAR,AXIN1,FKBP1B,BANK1,OSM,F11R,HCLS1,CRADD
GO:BP	cellular response to mechanical stimulus	GO:0071260	0.00165816	2.78037	75	50	5	21092	CASP2,TNFSF14,TGFB1,F11R,CRADD
GO:BP	immune response	GO:0006955	0.00169563	2.77067	1913	50	17	21092	EREG,RNASE3,CD40LG,MAP2K6,CRKL,PTPN1,AZU1,VIM,TNFSF14,SNAP23,STX8,CBL,NCF2,YES1,BANK1,OSM,TGFB1
GO:BP	regulation of intracellular signal transduction	GO:1902531	0.00206699	2.68466	1714	50	16	21092	EGF,ARHGAP1,MAP2K6,CRKL,PTPN1,TNFSF14,ARHGEF12,CBL,ARHGAP25,BID,EDAR,AXIN1,BANK1,OSM,F11R,HCLS1
GO:BP	regulation of protein modification process	GO:0031399	0.00303817	2.51739	1545	50	15	21092	EGF,EREG,CD40LG,MAP2K6,CRKL,PTPN1,AZU1,CBL,YES1,AXIN1,FKBP1B,BANK1,OSM,TGFB1,HCLS1
GO:BP	positive regulation of molecular function	GO:0044093	0.00380229	2.41995	1573	50	15	21092	EGF,EREG,CASP2,CD40LG,MAP2K6,CRKL,PTPN1,AZU1,ARHGAP25,BID,AXIN1,TGFB1,F11R,HCLS1,CRADD
GO:BP	cell surface receptor signaling pathway	GO:0007166	0.00455686	2.34133	2816	50	20	21092	EGF,EREG,CASP2,CD40LG,CRKL,PTPN1,GP6,CALCOCO1,VIM,PLXNA4,CBL,YES1,BID,AXIN1,CLEC1B,BANK1,OSM,TGFB1,HCLS1,CRADD
GO:BP	phosphorylation	GO:0016310	0.00614494	2.21148	1862	50	16	21092	EGF,EREG,CD40LG,MAP2K6,CRKL,PTPN1,PMVK,AZU1,CBL,YES1,NADK,AXIN1,BANK1,OSM,TGFB1,HCLS1
GO:BP	leukocyte migration	GO:0050900	0.00705154	2.15172	397	50	8	21092	CRKL,AZU1,TNFSF14,AIMP1,YES1,PPIB,TGFB1,F11R
GO:BP	apoptotic process	GO:0006915	0.00740935	2.13022	1889	50	16	21092	CASP2,CD40LG,MAP2K6,CRKL,PTPN1,AZU1,TNFSF14,PRDX5,AIMP1,CBL,BID,EDAR,AXIN1,TGFB1,HCLS1,CRADD
GO:BP	response to chemical	GO:0042221	0.0075096	2.12438	4383	50	25	21092	EREG,RNASE3,MAP2K6,CRKL,PTPN1,PMVK,AZU1,CALCOCO1,VIM,TNFSF14,PLXNA4,PRDX5,STX8,CBL,YES1,LSP1,AXIN1,FKBP1B,OSM,MANF,PPIB,TGFB1,HCLS1,ARSB,ANXA11
GO:BP	positive regulation of protein kinase activity	GO:0045860	0.0101164	1.99497	417	50	8	21092	EGF,EREG,CD40LG,MAP2K6,PTPN1,AZU1,AXIN1,TGFB1
GO:BP	programmed cell death	GO:0012501	0.0105953	1.97489	1942	50	16	21092	CASP2,CD40LG,MAP2K6,CRKL,PTPN1,AZU1,TNFSF14,PRDX5,AIMP1,CBL,BID,EDAR,AXIN1,TGFB1,HCLS1,CRADD
GO:BP	cellular response to chemical stimulus	GO:0070887	0.0156849	1.80452	3049	50	20	21092	EREG,MAP2K6,CRKL,PTPN1,AZU1,CALCOCO1,VIM,TNFSF14,PLXNA4,PRDX5,STX8,CBL,YES1,LSP1,AXIN1,FKBP1B,OSM,PPIB,TGFB1,HCLS1
GO:BP	regulation of cell communication	GO:0010646	0.0180416	1.74373	3363	50	21	21092	EGF,EREG,CASP2,ARHGAP1,MAP2K6,CRKL,PTPN1,TNFSF14,AIMP1,ARHGEF12,CBL,ARHGAP25,BID,EDAR,AXIN1,FKBP1B,BANK1,OSM,F11R,HCLS1,CRADD
GO:BP	cell activation	GO:0001775	0.0184736	1.73345	1138	50	12	21092	CD40LG,AZU1,GP6,TNFSF14,SNAP23,CBL,YES1,BID,FKBP1B,BANK1,TGFB1,F11R
GO:BP	regulation of signaling	GO:0023051	0.0190044	1.72115	3374	50	21	21092	EGF,EREG,CASP2,ARHGAP1,MAP2K6,CRKL,PTPN1,TNFSF14,AIMP1,ARHGEF12,CBL,ARHGAP25,BID,EDAR,AXIN1,FKBP1B,BANK1,OSM,F11R,HCLS1,CRADD
GO:BP	protein phosphorylation	GO:0006468	0.0193372	1.71361	1567	50	14	21092	EGF,EREG,CD40LG,MAP2K6,CRKL,PTPN1,AZU1,CBL,YES1,AXIN1,BANK1,OSM,TGFB1,HCLS1
GO:BP	positive regulation of cell adhesion	GO:0045785	0.0268681	1.57076	477	50	8	21092	CD40LG,CRKL,AZU1,GP6,TNFSF14,YES1,TGFB1,F11R
GO:BP	positive regulation of protein serine/threonine kinase activity	GO:0071902	0.027105	1.56695	226	50	6	21092	EGF,CD40LG,MAP2K6,PTPN1,AXIN1,TGFB1
GO:BP	vesicle-mediated transport	GO:0016192	0.0292212	1.5343	1625	50	14	21092	EGF,SCAMP3,ARHGAP1,PTPN1,AZU1,SNAP29,SNAP23,STX8,CBL,NCF2,ARHGAP25,YES1,TGFB1,ANXA11
GO:BP	positive regulation of MAPK cascade	GO:0043410	0.0293987	1.53167	483	50	8	21092	EGF,MAP2K6,CRKL,PTPN1,EDAR,AXIN1,BANK1,OSM
GO:BP	cell death	GO:0008219	0.0299228	1.524	2107	50	16	21092	CASP2,CD40LG,MAP2K6,CRKL,PTPN1,AZU1,TNFSF14,PRDX5,AIMP1,CBL,BID,EDAR,AXIN1,TGFB1,HCLS1,CRADD
GO:BP	positive regulation of kinase activity	GO:0033674	0.0350664	1.45511	495	50	8	21092	EGF,EREG,CD40LG,MAP2K6,PTPN1,AZU1,AXIN1,TGFB1
GO:BP	regulation of protein kinase activity	GO:0045859	0.0391293	1.4075	661	50	9	21092	EGF,EREG,CD40LG,MAP2K6,PTPN1,AZU1,CBL,AXIN1,TGFB1
GO:BP	biological process involved in interspecies interaction between organisms	GO:0044419	0.0411066	1.38609	1675	50	14	21092	EREG,RNASE3,FKBP5,PTPN1,AZU1,VIM,STX8,CBL,NCF2,YES1,BANK1,PPIB,TGFB1,F11R
GO:BP	regulation of signal transduction	GO:0009966	0.0420236	1.37651	2968	50	19	21092	EGF,EREG,CASP2,ARHGAP1,MAP2K6,CRKL,PTPN1,TNFSF14,ARHGEF12,CBL,ARHGAP25,BID,EDAR,AXIN1,BANK1,OSM,F11R,HCLS1,CRADD
GO:BP	multicellular organism development	GO:0007275	0.0441813	1.35476	4823	50	25	21092	EGF,EREG,CASP2,CD40LG,MAP2K6,CRKL,TOP2B,AZU1,TBCB,VIM,PLXNA4,AIMP1,CBL,EDAR,AXIN1,FKBP1B,TACC3,CLEC1B,OSM,MANF,PPIB,TGFB1,F11R,HCLS1,ARSB
GO:CC	extracellular space	GO:0005615	3.14704e-06	5.5021	3368	50	25	21690	EGF,EREG,RNASE3,FKBP5,SCAMP3,CD40LG,ARHGAP1,PMVK,AZU1,GP6,VIM,TNFSF14,SNAP23,PRDX5,AIMP1,ARHGEF12,YES1,LSP1,OSM,MANF,PPIB,TGFB1,F11R,ARSB,ANXA11
GO:CC	vesicle	GO:0031982	8.96977e-05	4.04722	3973	50	25	21690	EGF,EREG,RNASE3,FKBP5,SCAMP3,ARHGAP1,PTPN1,PMVK,AZU1,GP6,VIM,SNAP29,SNAP23,PRDX5,STX8,ARHGEF12,NCF2,YES1,LSP1,AXIN1,PPIB,TGFB1,F11R,ARSB,ANXA11
GO:CC	cytosol	GO:0005829	0.000168304	3.7739	5419	50	29	21690	CASP2,FKBP5,CA13,ARHGAP1,MAP2K6,CRKL,PTPN1,PMVK,TOP2B,TBCB,CALCOCO1,VIM,SNAP29,PRDX5,AIMP1,STX8,ARHGEF12,CBL,NCF2,YES1,BID,NADK,AXIN1,FKBP1B,TACC3,MANF,HCLS1,CRADD,ANXA11
GO:CC	azurophil granule	GO:0042582	0.000349639	3.45638	154	50	6	21690	RNASE3,AZU1,SNAP29,SNAP23,ARSB,ANXA11
GO:CC	primary lysosome	GO:0005766	0.000349639	3.45638	154	50	6	21690	RNASE3,AZU1,SNAP29,SNAP23,ARSB,ANXA11
GO:CC	extracellular region	GO:0005576	0.00042394	3.3727	4302	50	25	21690	EGF,EREG,RNASE3,FKBP5,SCAMP3,CD40LG,ARHGAP1,PMVK,AZU1,GP6,VIM,TNFSF14,SNAP23,PRDX5,AIMP1,ARHGEF12,YES1,LSP1,OSM,MANF,PPIB,TGFB1,F11R,ARSB,ANXA11
GO:CC	extracellular exosome	GO:0070062	0.000608583	3.21568	2108	50	17	21690	EGF,FKBP5,SCAMP3,ARHGAP1,PMVK,AZU1,GP6,VIM,SNAP23,PRDX5,ARHGEF12,YES1,LSP1,PPIB,F11R,ARSB,ANXA11
GO:CC	extracellular vesicle	GO:1903561	0.000711079	3.14808	2132	50	17	21690	EGF,FKBP5,SCAMP3,ARHGAP1,PMVK,AZU1,GP6,VIM,SNAP23,PRDX5,ARHGEF12,YES1,LSP1,PPIB,F11R,ARSB,ANXA11
GO:CC	extracellular membrane-bounded organelle	GO:0065010	0.000715671	3.14529	2133	50	17	21690	EGF,FKBP5,SCAMP3,ARHGAP1,PMVK,AZU1,GP6,VIM,SNAP23,PRDX5,ARHGEF12,YES1,LSP1,PPIB,F11R,ARSB,ANXA11
GO:CC	extracellular organelle	GO:0043230	0.000715671	3.14529	2133	50	17	21690	EGF,FKBP5,SCAMP3,ARHGAP1,PMVK,AZU1,GP6,VIM,SNAP23,PRDX5,ARHGEF12,YES1,LSP1,PPIB,F11R,ARSB,ANXA11
GO:CC	cytoplasmic vesicle	GO:0031410	0.00129762	2.88685	2487	50	18	21690	EGF,EREG,RNASE3,SCAMP3,ARHGAP1,PTPN1,AZU1,VIM,SNAP29,SNAP23,PRDX5,STX8,NCF2,AXIN1,PPIB,TGFB1,ARSB,ANXA11
GO:CC	intracellular vesicle	GO:0097708	0.00131253	2.88189	2489	50	18	21690	EGF,EREG,RNASE3,SCAMP3,ARHGAP1,PTPN1,AZU1,VIM,SNAP29,SNAP23,PRDX5,STX8,NCF2,AXIN1,PPIB,TGFB1,ARSB,ANXA11
GO:CC	endocytic vesicle	GO:0030139	0.00311601	2.5064	342	50	7	21690	EGF,EREG,VIM,SNAP23,STX8,NCF2,ANXA11
GO:CC	phagocytic vesicle	GO:0045335	0.0042875	2.3678	140	50	5	21690	VIM,SNAP23,STX8,NCF2,ANXA11
GO:CC	cytoplasm	GO:0005737	0.00865671	2.06265	12270	50	42	21690	EGF,EREG,PVALB,CASP2,RNASE3,FKBP5,CA13,SCAMP3,CD40LG,ARHGAP1,MAP2K6,CRKL,PTPN1,PMVK,TOP2B,AZU1,TBCB,CALCOCO1,VIM,TNFSF14,SNAP29,SNAP23,PRDX5,AIMP1,STX8,ARHGEF12,CBL,NCF2,YES1,BID,NADK,AXIN1,FKBP1B,TACC3,BANK1,MANF,PPIB,TGFB1,HCLS1,CRADD,ARSB,ANXA11
GO:CC	lysosome	GO:0005764	0.0123344	1.90888	756	50	9	21690	EGF,RNASE3,AZU1,SNAP29,SNAP23,STX8,NCF2,ARSB,ANXA11
GO:CC	lytic vacuole	GO:0000323	0.0123344	1.90888	756	50	9	21690	EGF,RNASE3,AZU1,SNAP29,SNAP23,STX8,NCF2,ARSB,ANXA11
GO:CC	sorting endosome	GO:0097443	0.0190342	1.72047	6	50	2	21690	ARHGAP1,PTPN1
GO:CC	vacuole	GO:0005773	0.0305199	1.51542	851	50	9	21690	EGF,RNASE3,AZU1,SNAP29,SNAP23,STX8,NCF2,ARSB,ANXA11
GO:CC	secretory granule	GO:0030141	0.0360556	1.44303	870	50	9	21690	EGF,RNASE3,AZU1,SNAP29,SNAP23,NCF2,TGFB1,ARSB,ANXA11
KEGG	SNARE interactions in vesicular transport	KEGG:04130	0.0346398	1.46042	33	37	3	8064	SNAP29,SNAP23,STX8
KEGG	ErbB signaling pathway	KEGG:04012	0.043715	1.35937	84	37	4	8064	EGF,EREG,CRKL,CBL
KEGG	Colorectal cancer	KEGG:05210	0.0477978	1.32059	86	37	4	8064	EGF,EREG,AXIN1,TGFB1
REAC	Signaling by Non-Receptor Tyrosine Kinases	REAC:R-HSA-9006927	0.014907	1.82661	51	41	4	10461	EGF,EREG,PTPN1,CBL
REAC	Signaling by PTK6	REAC:R-HSA-8848021	0.014907	1.82661	51	41	4	10461	EGF,EREG,PTPN1,CBL
REAC	Regulation of signaling by CBL	REAC:R-HSA-912631	0.0237485	1.62436	21	41	3	10461	CRKL,CBL,YES1
REAC	Signaling by EGFR in Cancer	REAC:R-HSA-1643713	0.0314512	1.50236	23	41	3	10461	EGF,EREG,CBL
WP	Acute viral myocarditis	WP:WP4298	0.0401417	1.3964	85	31	4	7827	CASP2,CD40LG,BID,TGFB1
WP	T-cell receptor signaling pathway	WP:WP69	0.0499624	1.30136	90	31	4	7827	CRKL,VIM,CBL,TGFB1
HPA	lymph node; non-germinal center cells[≥Medium]	HPA:0310442	2.19497e-05	4.65857	3966	40	31	10976	CASP2,FKBP5,CD40LG,ARHGAP1,MAP2K6,PTPN1,PMVK,TOP2B,AZU1,TBCB,CALCOCO1,VIM,SNAP23,PRDX5,AIMP1,STX8,CBL,NCF2,ARHGAP25,YES1,LSP1,BID,EDAR,AXIN1,TACC3,BANK1,MANF,PPIB,F11R,HCLS1,ANXA11
HPA	bone marrow; hematopoietic cells[≥Medium]	HPA:0040082	0.000606329	3.21729	4231	40	30	10976	CASP2,RNASE3,FKBP5,CD40LG,ARHGAP1,PTPN1,TOP2B,AZU1,TBCB,GP6,CALCOCO1,VIM,SNAP29,SNAP23,PRDX5,AIMP1,STX8,CBL,NCF2,ARHGAP25,LSP1,BID,AXIN1,CLEC1B,MANF,PPIB,F11R,HCLS1,ARSB,ANXA11
HPA	spleen; cells in red pulp[≥Medium]	HPA:0530712	0.00147711	2.83059	3119	40	25	10976	CASP2,FKBP5,CD40LG,ARHGAP1,PTPN1,TOP2B,AZU1,CALCOCO1,VIM,SNAP23,PRDX5,AIMP1,STX8,CBL,NCF2,ARHGAP25,LSP1,BID,AXIN1,TACC3,CLEC1B,MANF,PPIB,HCLS1,ANXA11
HPA	bone marrow; hematopoietic cells[≥Low]	HPA:0040081	0.00321639	2.49263	6464	40	36	10976	CASP2,RNASE3,FKBP5,CD40LG,ARHGAP1,MAP2K6,PTPN1,PMVK,TOP2B,AZU1,TBCB,GP6,CALCOCO1,VIM,SNAP29,SNAP23,PRDX5,AIMP1,STX8,CBL,NCF2,ARHGAP25,YES1,LSP1,BID,EDAR,AXIN1,TACC3,CLEC1B,BANK1,MANF,PPIB,F11R,HCLS1,ARSB,ANXA11
HPA	bone marrow	HPA:0040000	0.00321639	2.49263	6464	40	36	10976	CASP2,RNASE3,FKBP5,CD40LG,ARHGAP1,MAP2K6,PTPN1,PMVK,TOP2B,AZU1,TBCB,GP6,CALCOCO1,VIM,SNAP29,SNAP23,PRDX5,AIMP1,STX8,CBL,NCF2,ARHGAP25,YES1,LSP1,BID,EDAR,AXIN1,TACC3,CLEC1B,BANK1,MANF,PPIB,F11R,HCLS1,ARSB,ANXA11
HPA	spleen; cells in red pulp[≥Low]	HPA:0530711	0.00749281	2.12536	5296	40	32	10976	CASP2,FKBP5,CD40LG,ARHGAP1,MAP2K6,PTPN1,PMVK,TOP2B,AZU1,CALCOCO1,VIM,SNAP23,PRDX5,AIMP1,STX8,ARHGEF12,CBL,NCF2,ARHGAP25,LSP1,BID,EDAR,AXIN1,TACC3,CLEC1B,BANK1,MANF,PPIB,F11R,HCLS1,ARSB,ANXA11
HPA	lymph node; non-germinal center cells[≥Low]	HPA:0310441	0.0113173	1.94626	6027	40	34	10976	CASP2,FKBP5,CA13,CD40LG,ARHGAP1,MAP2K6,PTPN1,PMVK,TOP2B,AZU1,TBCB,CALCOCO1,VIM,SNAP23,PRDX5,AIMP1,STX8,CBL,NCF2,ARHGAP25,YES1,LSP1,BID,EDAR,AXIN1,TACC3,CLEC1B,BANK1,MANF,PPIB,F11R,HCLS1,ARSB,ANXA11
HPA	skin 2; lymphocytes[≥Low]	HPA:0471471	0.0198502	1.70224	803	40	11	10976	FKBP5,CD40LG,VIM,PRDX5,AIMP1,NCF2,LSP1,BID,PPIB,HCLS1,ANXA11
HPA	tonsil; non-germinal center cells[≥Medium]	HPA:0600442	0.0302703	1.51898	4174	40	27	10976	FKBP5,CD40LG,ARHGAP1,MAP2K6,PTPN1,PMVK,TOP2B,CALCOCO1,VIM,SNAP23,PRDX5,AIMP1,STX8,ARHGEF12,CBL,NCF2,ARHGAP25,YES1,LSP1,EDAR,TACC3,BANK1,MANF,PPIB,F11R,HCLS1,ANXA11
HPA	appendix; lymphoid tissue[≥Medium]	HPA:0030072	0.0349554	1.45649	2971	40	22	10976	FKBP5,MAP2K6,PTPN1,PMVK,TOP2B,AZU1,CALCOCO1,SNAP23,AIMP1,STX8,ARHGEF12,CBL,ARHGAP25,YES1,LSP1,BID,EDAR,AXIN1,TACC3,MANF,HCLS1,ANXA11
CORUM	PIDDsome complex	CORUM:129	0.0493234	1.30695	3	17	2	3385	CASP2,CRADD
