# Supplementary material for: Blood Proteomics Analysis Reveals Potential Biomarkers and Convergent Dysregulated Pathways in Autism Spectrum Disorder: A Pilot Study
Source: Int J Mol Sci. 2023 Apr 18;24(8):7443. doi: 10.3390/ijms24087443 (PMC10138652; doi:10.3390/ijms24087443)
Supplement: Supplementary file 1 [file ijms-24-07443-s001.zip › Table.S3.xlsx]

## Sheet: Table S3
Table S3a. Weighted gene co-expression analysis modules.
green(M1)	pink(M2)	magenta(M3)	blue(M4)	black(M5)	brown(M6)	red(M7)
DEFA1	CA1	PRCP	COMP	CCL5	SLAMF7	CR2
LCN2	SOD1	ICAM1	DPP4	GP1BA	PGF	REG1A
PLA2G7	CA3	CHL1	FAP	BMP.6	PGF_	TNFRSF10A
MFAP5	GLO1	TGFBI	THBS4	ANGPT1	IL.4RA
ADM	TGM2	ENG	KIT	CD40.L	TNFRSF11A	IL.27
SRC	CSTB	PLTP	AOC3	IDUA	TRAIL.R2	Gal.9
IL.1ra	BLM.hydrolase	SERPINA7	ADAM.TS13	PAR.1	IL18	FGF.23_
STK4	CCL16	IGFBP3	BOC	PRSS27	IL18_1	THBS2
LOX.1	PFKM	SERPINA5	BOC_	PDGF.subunit.B	SPON2	XCL1
FGF.21	SKAP1	FCGR3B	IL6	CXCL1	REN	MMP12
FGF.21_	PRDX6	IGFBP6	IL6_	CXCL1_	TM	TNFRSF13B
FGF.21_1	CRX	CDH1	IL6_1	PIgR	AMBP	IL2.RA
CTRC	TP53	CCL14	IL6_2	SOD2	HO.1	GRN
SERPINA12	ATG4A	GNLY	TIE2	FGF.23	PRSS8	Gal.4
DECR1	DNAJB1	NOTCH1	TF	CD84	MARCO	SLAMF8
KIM1	DCTN2	PAM	IL1RL2	MERTK	ACE2	SIGLEC10
KIM1_	ZBTB16	PROC	IL.17D	PRELP	PD.L2	SIGLEC6
IL16	ZBTB16_	CST3	GIF	SORT1	CTSL1	CLSTN3
CEACAM8	ZBTB17	NCAM1	SCF	CCL17	hOSCAR	GCNT1
PTX3	NUDT5	PCOLCE	SCF_	MMP7	CA5A	SPINK1
CCL3	PARK7	LILRB1	SCF_1	Dkk.1	HAOX1	CCL21
CCL3_	BLVRB	MET	RAGE	HB.EGF	LDL.receptor	P4HB
ITGB1BP2	MIF	IL7R	GH	THPO	ITGB2	FCER2
AGRP	CA2	VCAM1	FS	GT	TNF.R2	CLEC4C
HSP.27	PEBP1	SELL	PAPPA	TNFRSF14	EPHB4	GALNT3
NEMO	IRAK4	F11	VSIG2	IL.17RA	OPG	KRT19
PARP.1	PRDX1	CA4	PSGL.1	TLT.2	OPG_	MILR1
MMP.9	DCTN1	PTPRS	IgG.Fc.receptor.II.b	PAI	ALCAM	CD28
SELP	TRAF2	MBL2	DCN	RARRES2	TFF3	FCRL3
MCP.1	EIF4G1	TIMP1	LPL	PDGF.subunit.A	CD163	IL10
MCP.1_	HEXIM1	ANGPTL3	GDF.2	PECAM.1	Gal.3	IL10_
CCL24	MGMT	CD46	FABP2	AMIGO2	PLC	FCRL6
TR	SH2D1A	ITGAM	BNP	GFRA2	LTBR	NCR1
TNFRSF10C	DFFA	TNC	LEP	BCL2L11	TIMP4	IFNLR1
AZU1	SIT1	NID1	CD4	DCBLD2	FABP4	LAMP3
MPO	IL5	CFHR5	VEGFD	CPXM1	TFPI	CLEC7A
RETN	IL5_	SPARCL1	VEGFD_	CDNF	GDF.15	IL12RB1
IGFBP.1	IL.10RA	PLXNB2	NT.proBNP	WNT9A	SELE	LAG3
GP6	X4E.BP1	MEGF9	NT.proBNP_	AGR3	CXCL16	CD83
PRTN3	STAMBP	ANG	Notch.3	ENTPD6	IL.6RA	CD8A
U.PAR	THOP1	ST6GAL1	CNTN1	SPINT2	TR.AP	CD244
PGLYRP1	CD2AP	QPCT	CDH5	APP	PI3	IL.17C
JAM.A	GLRX	FCN2	DLK.1	COCH	Ep.CAM	IL.17A
CASP.3	ENO2	FETUB	CHIT1	ESAM	AP.N	CXCL11
CHI3L1	ALDH1A1	CES1	PSP.D	NID2	AXL	TRAIL
vWF	QDPR	CRTAC1	MMP.2	LGMN	IL.1RT1	TRAIL_1
TACC3	BAG6	TCN2	OPN	GUSB	FAS	CXCL9
GH2	ARG1	PRSS2	uPA_	TPP1	MB	CD6
ARSB	FKBP4	ICAM3	t.PA	ITGA6	TNFSF13B	SLAMF1
RGS8	KYAT1	SAA4	SCGB3A2	SPRY2	PCSK9	CCL19
CBL	EIF4B	CNDP1	CD93	CXCL12	CTSD	IL.15RA
IQGAP2	ATP6V1F	FCGR2A	COL1A1	VEGFA	CPA1	PD.L1
LYAR	RBKS	NRP1	PON3	VEGFA_	IL.1RT2	IL.12B
GALNT2	RPS6KB1	EFEMP1	MMP.3	IL7	SHPS.1	MMP.10
METAP1D	IMPA1	TIMD4	IGFBP.2	LAP.TGF.beta.1	CCL15	TNF
NFATC1	CRIP2	TIE1	MEPE	CCL4	uPA	CD5
WASF1	FHIT	F7	GCG	MCP.4	CPB1	CXCL10
ARHGEF12	PSME1	LYVE1	SLITRK2	MMP.1	ST2	IFN.gamma
PREB	AKT1S1	TGFBR3	LRRN1	CXCL5	EGFR	CCL25
GSAP	PTS	CD59	SORCS2	CXCL6	IGFBP.7	TNFRSF9
LRMP	AARSD1	APOM	FAM19A5	TWEAK	IL.18BP	CCL20
ARHGAP1	EZR	OSMR	BGN	CD164	CTSZ	TNFB
TCL1B	sFRP.3	LILRB2	COL4A1	MCFD2	ICAM.2	FCRL1
DDAH1	HAGH	UMOD	OMG	SUMF2	KLK6	CD79B
CAMKK1	LXN	CCL18	CFC1	SDC4	TNF.R1	IFNL1
VAMP5	WFIKKN1	COL18A1	MRC2	SMOC1	DCBLD2_	BST2
LGALS7	TXLNA	C1QTNF1	SLITRK6	DPEP2	SULT2A1	KIR2DL3
BCR	S100A4	GAS6	MOG	CCL27	HAVCR2	CD302
KLK12	MetAP.2	IGLC2	GKN1	FUT8	DSC2	CLSTN1
APBB1IP	TCL1A	TNXB	TACSTD2	RSPO1	INHBC	TNFRSF13C
STX16	MAD.homolog.5	VASN	SEMA4C	GCP5	B4GALT1	CRTAM
NFKBIE	GZMB	LILRB5	SEZ6L2	MSLN	SIRPB1	CPA2
PAK4	RP2	C2	PROK1	TNFSF13	CST6	SIGLEC1
STX6	JCHAIN	CTSF	PODXL2	IFN.gamma.R1	VSIG4	GZMA
MAP2K6	AKR1B1	CD209	OPTC	VEGFR.2	CRELD2	DRAXIN
HTRA2	RFNG	CCL23	DKKL1	IGF1R	FSTL3	FcRL2
TMSB10	CCT5	ADA	KAZALD1	ERBB3	PAMR1	N.CDase
PILRA	GOPC	LRIG1	PCDH17	SPARC	LAIR1	IL12
CD74	USO1	ACP6	HS6ST1	FURIN	RELT	TNFRSF6B
SNAP29	CDC27		IGSF3	Gal.1	TPSAB1	SYND1
CD177	FOXO3		HS3ST3B1	CTSV	CLEC4G	CD48
DAG1	VPS37A		CRISP2	XPNPEP2	CDSN	LY9
CRIM1	HMBS		ENTPD6_	ERBB4	LILRB4	GZMH
MESDC2	ATP6V1D		IL17RB	X5..NT	KLRD1	FASLG
SCARF1	LAP3		MATN2	TNFRSF19	CDCP1	CD27
FUT3.FUT5	HBQ1		MFGE8	WISP.1	IL.10RB	DLL1
CD69	PSMD9		ACAN	PPY	IL.18R1	MK
XG	UBAC1		ITGB1	RSPO3	CSF.1	CD160
ARSA	INPPL1		DKK3	VEGFR.3	CLMP	TNFRSF4
PPIB	MAEA		ANGPTL4	FR.alpha	CTSO	CXL17
SPINK5	MAGED1		CLEC11A	ERP44	ANGPT2	CXCL13
PPP1R9B	NUB1		PDGFRB	ICAM4	TINAGL1	CD70
GLB1	METAP1		FCRL5	FLT1	CDHR5	CD22
PSIP1	LHB		CD300LG	GPA33	SEMA3F	C1QA
HCLS1			PTPRF	HLA.E	LILRA5	FLT3
IRF9			BCAM	AGR2	SIGLEC7	PDGFC
EDAR			IGF2R	NUCB2	NOMO1	SIRT5
IRAK1			FUCA1	EGFL7	ENPP7	GALNT10
PRDX3			ENPP2		SSC4D	CALCA
FGF2			MYOC		CANT1	PDCD1
PRDX5			WFIKKN2		CDH2	SERPINA9
TRIM5			CDON		IGFBPL1
TRIM21			CD97		RTN4R
NTF4			CD109		FBP1
ITM2A			CGA		NECTIN2
HNMT			CLEC14A		IL15
CCL11			CA6		ASGR1
CCL11_			ITGA5		SNCG
EGLN1			PEAR1		GGT5
NFATC3			CD99L2		UNC5C
BIRC2			SEMA7A		VWC2
PLXNA4			COLEC12		Siglec.9
SH2B3			B4GAT1		CLM.6
CKAP4			CRHBP		EFNA4
CLEC4D			MSMB		SCARB2
PRKCQ			SPINT1		CD38
TREM1			IL13RA1		SMPD1
SRPK2			CD58		MSR1
BACH1			NOV		THY.1
PIK3AP1			CNTN4		GFR.alpha.1
STC1			OMD		TNFRSF12A
ICA1			ROBO1		SKR3
AREG			LAMA4		CPM
AREG_			CNTNAP2		PLXNB1
MASP1			CLEC4A		KYNU
CLEC6A			DPP10		TGFR.2
DDX58			LY75		PVRL4
TANK			PTH1R		FCRLB
BTN3A2			HSD11B1		VMO1
IL8			CXADR		VWA1
MCP.3			FAM3B		SFTPA1
GDNF			DAPP1		HSPB6
GDNF_			ITGA11		SCLY
AXIN1			ITGB6		CLEC1A
IL.20RA			CST5		AMN
OSM			FGF.5		CES2
TGF.alpha			LIF.R
TGF.alpha_			TRANCE
TNFSF14			Flt3L
HGF			CCL28
HGF_			DNER
SIRT2			FGF.19
EN.RAGE			CX3CL1
CD40			NT.3
MCP.2			NPTXR
CASP.8			DDC
ST1A1			TFF2
S100P			ANGPTL7
CLEC5A			GHRL
NADK			CCDC80
SERPINB8			KLK10
SERPINB6			ANGPTL1
CA13			APLP1
PILRB			ADGRG2
TYMP			ENTPD5
GRAP2			CLSTN2
ANXA11			CLUL1
SNAP23			CHRDL2
APEX1			SOST
COMT			FAM3C
HDGF			LRP11
CTSH			ADGRE2
TXNDC5			REG4
PPP1R2			CD1C
DPP7			GAL
CRKL			TYRO3
USP8			VCAN
PAG1			TSHB
MEP1B			NPDC1
RNASE3			METRNL
CRADD			ROR1
TDGF1			CDH15
ECE1			ADGRB3
CETN2			KLB
PTPN1			CDH17
SRP14			GPNMB
EREG			GPNMB_
NDRG1			ANXA10
NAA10			LTBP3
IFI30			LEPR
FCAR			CD33
PRTFDC1			ADAM15
TBCB			FGFR2
NPM1			DSG3
COL4A3BP			SFRP1
PSG1			PLA2G10
MAD1L1			KIRREL2
TPPP3			IL32
PFDN2			DEFB4A
VSTM1			NEFL
ABHD14B			IL3RA
PHOSPHO1			ISLR2
DUSP3			NRP2
HMOX2			CADM3
AOC1			SMOC2
KIF1BP			NCAN
PPP3R1			PRTG
ILKAP			ROBO2
PMVK			RGMA
WWP2			EPHB6
FKBP5			RGMB
CD63			CNTN5
NMNAT1			ADAM.22
NBL1			ADAM.23
PLXNB3			MATN3
Alpha.2.MRAP			BCAN
CLEC1B			LAYN
gal.8			NEP
GDF.8			TMPRSS5
GM.CSF.R.alpha			CDH3
IL.5R.alpha			SCARA5
CTSC			CD200
CTSS			NTRK2
NAAA			G.CSF
CLM.1			SCARF2
Dkk.4			GDNFR.alpha.3
LAT			PVR
MANF			FLRT2
KLK13			CLEC10A
EGF			BMP.4
SCAMP3			MDGA1
TFPI.2			PDGF.R.alpha
FADD			CDH6
ADAM.8			DDR1
CDKN1A			JAM.B
ABL1			N2DL.2
FGF.BP1			TNFRSF21
TLR3			SPOCK1
LYN			EDA2R
VIM			NTRK3
MIC.A.B			LAIR.2
S100A11			TN.R
WFDC2			CD200R1
FR.gamma			Nr.CAM
CEACAM5			CPE
MUC.16			CEACAM1
ANXA1			ITGAV
INPP1			hK11
TBL1X			GPC1
NAMPT			hK8
TPMT			LYPD3
ACAA1			PODXL
NT5C3A			ERBB2
GAMT			CYR61
HEXA			hK14
PSPN			EPHA2
GFER			ITGB5
RAB6A			SEZ6L
MLN			CAIX
ARHGAP25			MIA
IL1B			RET
CASP2			CRNN
ELOA			ESM.1
LSP1			CD207
2009-09-01			ICOSLG
AIMP1			ADAM.TS.15
SCGN			WIF.1
FUS			ALPP
PTP4A1			CGB3
BRK1			IFNGR2
DRG2			KLK4
CLIP2			CBLN4
LACTB2			S100A16
MYO9B			DCTPP1
CD300E			MANSC1
VPS53			SCG2
CALCOCO1			NCS1
VAT1			AFP
PCDH1			TXNDC15
NPY			ICAM5
CLSPN			COL9A1
LRP1			NELL1
PXN			CDHR2
SMAD1			CPVL
CSNK1D			PTPRM
TOP2B			GALNT7
MVK			L1CAM
TIGAR			DSG4
PRKAB1			ALDH3A1
AIFM1			ADGRG1
CAPG			ENAH
BID			EPO
NOS3			DPP6
FES			BAMBI
RCOR1			TNNI3
LTA4H			ST3GAL1
FOXO1			KIR3DL1
PRKRA			CA14
YES1			EDIL3
LAT2			CA12
STX8			PLIN1
ERBB2IP			ENTPD2
RASA1			NPPC
BTC			PLXDC1
PON2			CRH
BANK1			PSMA1
NBN			HPGDS
MAX			CNTN2
MAP4K5			PTK7
ITGB1BP1			FABP9
RARRES1			TMPRSS15
RASSF2
PTN
ATP6AP2
NCF2
FGR
STXBP3
FKBP1B
WAS
PTPRJ
RRM2B
PVALB
FOSB
CALR
