# Supplementary material for: Blood Proteomics Analysis Reveals Potential Biomarkers and Convergent Dysregulated Pathways in Autism Spectrum Disorder: A Pilot Study
Source: Int J Mol Sci. 2023 Apr 18;24(8):7443. doi: 10.3390/ijms24087443 (PMC10138652; doi:10.3390/ijms24087443)
Supplement: Supplementary file 1 [file ijms-24-07443-s001.zip › Table.S4a_and_S4b_updated.xlsx]

## Sheet: Table S4a
Table S4. Proteins that significantly correlated with the ADOS-2 score.
Protein name	p-value	Correlation Coefficient	side	significance
SIT1	0.000307	-0.49	two.sided	sig
LPL	0.000455	-0.48	two.sided	sig
SKAP1	0.004864	-0.39	two.sided	sig
TCL1A	0.008823	-0.37	two.sided	sig
GM.CSF.R.alpha	0.010041	-0.36	two.sided	sig
PSG1	0.01217	-0.35	two.sided	sig
GCG	0.030495	-0.31	two.sided	sig
PLA2G10	0.037249	-0.3	two.sided	sig
KIR2DL3	0.039187	-0.29	two.sided	sig
VAMP5	0.040062	-0.29	two.sided	sig
AFP	0.040275	-0.29	two.sided	sig
NOS3	0.040524	-0.29	two.sided	sig
SSC4D	0.042712	-0.29	two.sided	sig
ALPP	0.044223	-0.29	two.sided	sig
CXCL5	0.046333	-0.28	two.sided	sig
CNTN2	0.04754	-0.28	two.sided	sig
VIM	0.050413	0.28	two.sided	sig
EN.RAGE	0.04965	0.28	two.sided	sig
GSAP	0.049398	0.28	two.sided	sig
CCL3	0.048897	0.28	two.sided	sig
CSTB	0.045739	0.28	two.sided	sig
CKAP4	0.045268	0.28	two.sided	sig
ASGR1	0.045151	0.28	two.sided	sig
DEFA1	0.045034	0.28	two.sided	sig
CGA	0.044917	0.28	two.sided	sig
SIRT2	0.044879	0.28	two.sided	sig
IQGAP2	0.0435	0.29	two.sided	sig
LTA4H	0.040954	0.29	two.sided	sig
NT5C3A	0.04056	0.29	two.sided	sig
FUT3.FUT5	0.040062	0.29	two.sided	sig
CD46	0.039535	0.29	two.sided	sig
HDGF	0.038875	0.29	two.sided	sig
PARK7	0.038737	0.29	two.sided	sig
MIF	0.036131	0.3	two.sided	sig
S100A4	0.036066	0.3	two.sided	sig
RCOR1	0.035711	0.3	two.sided	sig
S100P	0.034319	0.3	two.sided	sig
CETN2	0.034319	0.3	two.sided	sig
SNAP23	0.040882	0.3	two.sided	sig
USP8	0.033093	0.3	two.sided	sig
PPIB	0.033033	0.3	two.sided	sig
STX6	0.032702	0.3	two.sided	sig
DAG1	0.032464	0.3	two.sided	sig
IL8	0.032375	0.3	two.sided	sig
PGF	0.031583	0.3	two.sided	sig
IGFBP.1	0.031092	0.31	two.sided	sig
PRKCQ	0.031035	0.31	two.sided	sig
SCARF1	0.031006	0.31	two.sided	sig
TOP2B	0.030467	0.31	two.sided	sig
TBCB	0.029935	0.31	two.sided	sig
FADD	0.02903	0.31	two.sided	sig
CD99L2	0.027624	0.31	two.sided	sig
CA13	0.027314	0.31	two.sided	sig
AIMP1	0.026201	0.31	two.sided	sig
APEX1	0.025806	0.32	two.sided	sig
TN.R	0.02515	0.32	two.sided	sig
MCP.1_	0.025102	0.32	two.sided	sig
NAA10	0.024935	0.32	two.sided	sig
Gal.1	0.023973	0.32	two.sided	sig
FS	0.02395	0.32	two.sided	sig
GAMT	0.022998	0.32	two.sided	sig
TACC3	0.02271	0.32	two.sided	sig
COMT	0.022513	0.32	two.sided	sig
GP6	0.021441	0.32	two.sided	sig
MESDC2	0.021231	0.33	two.sided	sig
SNAP29	0.02088	0.33	two.sided	sig
2009-09-01	0.019737	0.33	two.sided	sig
PEBP1	0.019541	0.33	two.sided	sig
CRADD	0.019483	0.33	two.sided	sig
PFDN2	0.019061	0.33	two.sided	sig
FES	0.018021	0.33	two.sided	sig
TRIM5	0.017662	0.33	two.sided	sig
MYO9B	0.017431	0.33	two.sided	sig
MAP2K6	0.01703	0.34	two.sided	sig
LRMP	0.015937	0.34	two.sided	sig
STX8	0.015694	0.34	two.sided	sig
FKBP5	0.015185	0.34	two.sided	sig
PROC	0.015091	0.34	two.sided	sig
MAD1L1	0.014721	0.34	two.sided	sig
DRG2	0.011376	0.36	two.sided	sig
SCAMP3	0.011169	0.36	two.sided	sig
IL1B	0.011109	0.36	two.sided	sig
EREG	0.010478	0.36	two.sided	sig
ABL1	0.009133	0.37	two.sided	sig
CRKL	0.008428	0.37	two.sided	sig
XG	0.007299	0.37	two.sided	sig
CCL17	0.006666	0.38	two.sided	sig
TXNDC5	0.006658	0.38	two.sided	sig
PRDX5	0.006658	0.38	two.sided	sig
BIRC2	0.006224	0.38	two.sided	sig
ST2	0.00608	0.38	two.sided	sig
ARHGAP1	0.00608	0.38	two.sided	sig
PTPN1	0.005747	0.39	two.sided	sig
BID	0.005055	0.39	two.sided	sig
CASP2	0.004935	0.39	two.sided	sig
CD40	0.003634	0.4	two.sided	sig
HMOX2	0.00277	0.41	two.sided	sig
COL18A1	0.002604	0.42	two.sided	sig
FKBP1B	0.002564	0.42	two.sided	sig
ABHD14B	0.0023	0.42	two.sided	sig
CCL14	0.001675	0.43	two.sided	sig
ANGPTL4	0.001313	0.44	two.sided	sig
ANXA11	0.000445	0.48	two.sided	sig

## Sheet: Table S4b
Table S4. Proteins that significantly correlated with the ADOS-2 score (after sub-grouping )
Protein name	p-value	rho	side	Significance
SIT1	0.000161491749363814	-0.508772974887612	two.sided	sig.
ANXA11	0.000322172927022057	0.488216491053769	two.sided	sig.
COL18A1	0.000366337985907872	0.484245352131322	two.sided	sig.
TXNDC5	0.000715115415980192	0.462754482668668	two.sided	sig.
FKBP1B	0.00110319044729502	0.448037909014894	two.sided	sig.
CD40	0.0011256636154291	0.447337119793286	two.sided	sig.
Gal.1	0.00114854560508862	0.446636330571678	two.sided	sig.
CCL14	0.00127775751064171	0.442898788056433	two.sided	sig.
TCL1A	0.0026242022771182	-0.416502394042521	two.sided	sig.
PRKCQ	0.00267276608284497	0.415801604820913	two.sided	sig.
CCL17	0.0033404781036201	0.407158537754411	two.sided	sig.
ARHGAP1	0.0033604023028241	0.406924941347208	two.sided	sig.
SCARF1	0.00410324319609054	0.398982663502314	two.sided	sig.
IL1B	0.0043225594876745	0.39688029583749	two.sided	sig.
PTPN1	0.00603228551133188	0.383098107812527	two.sided	sig.
ANGPTL4	0.00626985587545162	0.381462932962107	two.sided	sig.
TACC3	0.00633921332834303	0.380995740147702	two.sided	sig.
BID	0.00637414204234541	0.380762143740499	two.sided	sig.
MESDC2	0.00680654647189572	0.377958986854066	two.sided	sig.
EREG	0.0069562440305743	0.377024601225255	two.sided	sig.
CRKL	0.00714738565131209	0.375856619189241	two.sided	sig.
SCAMP3	0.00774845534110555	0.3723526730812	two.sided	sig.
GP6	0.00812975554968649	0.370250305416375	two.sided	sig.
CASP2	0.00843746262921795	0.368615130565956	two.sided	sig.
STX8	0.00875520285625003	0.366979955715536	two.sided	sig.
MAP2K6	0.00884786568558569	0.366512762901131	two.sided	sig.
SNAP29	0.00898844998994121	0.365811973679522	two.sided	sig.
HMOX2	0.00908324211163236	0.365344780865117	two.sided	sig.
ABL1	0.00908324211163236	0.365344780865117	two.sided	sig.
CA13	0.00947110282430668	0.363476009607495	two.sided	sig.
ASGR1	0.0100277121400782	0.360906449128264	two.sided	sig.
USP8	0.0124201931638275	0.351095400025749	two.sided	sig.
LPL	0.0126716721732389	-0.350161014396938	two.sided	sig.
ABHD14B	0.0128631335087512	0.349460225175329	two.sided	sig.
FKBP5	0.0157385907953396	0.339882772480016	two.sided	sig.
MYO9B	0.0168382956821936	0.336612422779177	two.sided	sig.
SEPT9	0.0169192846631673	0.336378826371975	two.sided	sig.
ST2	0.018002628897625	0.333342073078339	two.sided	sig.
SNAP23	0.0186981080870202	0.331473301820717	two.sided	sig.
SKAP1	0.0193251912610641	-0.329838126970297	two.sided	sig.
IL8	0.0193251912610642	0.329838126970297	two.sided	sig.
CD99L2	0.0194162106841573	0.329604530563095	two.sided	sig.
ALPP	0.021512323754736	-0.324465409604634	two.sided	sig.
GM.CSF.R.alpha	0.0219132264553827	-0.323531023975823	two.sided	sig.
DAG1	0.0241226803848077	0.318625499424565	two.sided	sig.
LRMP	0.024342526609957	0.318158306610159	two.sided	sig.
COMT	0.0245640517076058	0.317691113795754	two.sided	sig.
FS	0.0251252736909949	0.31652313175974	two.sided	sig.
PGF	0.0252387980601738	0.316289535352537	two.sided	sig.
FUT3.FUT5	0.0261625601330855	0.314420764094915	two.sided	sig.
PROC	0.0297517199652176	0.307646468286035	two.sided	sig.
MAD1L1	0.0316259057271723	0.304376118585197	two.sided	sig.
DEFA1	0.0320400129878365	0.303675329363588	two.sided	sig.
TBCB	0.0327401869210675	0.302507347327574	two.sided	sig.
IGFBP.1	0.0331663471501044	0.301806558105966	two.sided	sig.
DRG2	0.0333094179150787	0.301572961698763	two.sided	sig.
STX6	0.0334529995989021	0.301339365291561	two.sided	sig.
TRIM5	0.0346202081448383	0.299470594033939	two.sided	sig.
PRDX5	0.0356689549957267	0.297835419183519	two.sided	sig.
BIRC2	0.0375277925928243	0.295032262297086	two.sided	sig.
AIMP1	0.0380047662185462	0.294331473075478	two.sided	sig.
PPIB	0.0418298268177998	0.288958755709814	two.sided	sig.
PFDN2	0.0465279278349293	0.282885249122543	two.sided	sig.
IQGAP2	0.0488368517883521	0.280082092236109	two.sided	sig.
TOP2B	0.0492305755095912	0.279614899421704	two.sided	sig.
GT	0.00243766500989092	0.419305550928954	two.sided	sig.
TFF3	0.00265649053049363	0.416035201228116	two.sided	sig.
SEMA3F	0.00484710789194849	0.392208367693434	two.sided	sig.
RARRES2	0.00518791018489654	0.389405210807001	two.sided	sig.
CDNF	0.0057065303209182	0.385434071884554	two.sided	sig.
NRP2	0.00894137549639045	-0.366045570086725	two.sided	sig.
SORT1	0.0103964156148039	0.359271274277845	two.sided	sig.
PSP.D	0.0111122012202792	0.356234520984209	two.sided	sig.
EFNA4	0.0134524560504101	0.347357857510504	two.sided	sig.
TIGAR	0.0162805454504282	0.338247597629597	two.sided	sig.
ATP6AP2	0.0183475758224268	0.332407687449528	two.sided	sig.
TNFRSF14	0.0203465213776035	0.327268566491067	two.sided	sig.
GDF.15	0.0212157198286818	0.325166198826242	two.sided	sig.
PLC	0.0266349485607201	0.313486378466104	two.sided	sig.
CA4	0.0330237859584439	0.302040154513169	two.sided	sig.
PRELP	0.0331663471501044	0.301806558105966	two.sided	sig.
ENTPD5	0.0338868236431101	0.300638576069952	two.sided	sig.
PCOLCE	0.0346202081448383	0.299470594033939	two.sided	sig.
NFATC1	0.0346202081448383	0.299470594033939	two.sided	sig.
HSPB6	0.035066505200059	0.29876980481233	two.sided	sig.
DRAXIN	0.0361263805306827	-0.297134629961911	two.sided	sig.
GAL	0.0364340125253623	0.296667437147505	two.sided	sig.
PMVK	0.0365886371446842	0.296433840740303	two.sided	sig.
WAS	0.0401296909698545	0.291294719781842	two.sided	sig.
PAR.1	0.0402971088132984	0.291061123374639	two.sided	sig.
NECTIN2	0.0404650997119344	0.290827526967436	two.sided	sig.
SERPINB6	0.0413136995614233	0.289659544931423	two.sided	sig.
TFF2	0.0420030389907558	0.288725159302612	two.sided	sig.
XPNPEP2	0.042877937185318	-0.287557177266598	two.sided	sig.
ADGRG1	0.0435885463446322	0.286622791637787	two.sided	sig.
SPON2	0.0446724930070767	0.28522121319457	two.sided	sig.
CLEC4G	0.0454072805244036	0.284286827565759	two.sided	sig.
SHPS.1	0.0461519011236545	0.283352441936948	two.sided	sig.
CD63	0.0463396035676892	0.283118845529745	two.sided	sig.
JAM.A	0.0478637310781024	0.281250074272123	two.sided	sig.
CCL3_	0.0480570823862962	0.281016477864921	two.sided	sig.
PON2	0.0490333925080596	0.279848495828907	two.sided	sig.

## Sheet: GO
	Positive Correlation
source	term_name	term_id	adjusted_p_value	negative_log10_of_adjusted_p_value	term_size	query_size	intersection_size	effective_domain_size	intersections
GO:MF	signaling receptor binding	GO:0005102	7.06432e-05	4.15093	1555	57	18	20166	Q16627,P08833,Q14696,P46109,P18031,O14944,Q13158,P00519,P01584,Q12904,Q13459,P55957,P07332,P68106,Q92583,P49763,Q9BY76,Q92752
GO:MF	protein binding	GO:0005515	0.000257809	3.5887	14832	57	56	20166	Q16627,P04070,P39060,P08833,Q9HCN6,Q9Y6A5,Q12912,Q07960,O43752,P52564,O95721,Q14118,Q14696,Q14162,Q9C035,Q13490,Q04759,P25942,Q8N1Q1,P50995,P21964,Q8NBS9,P46109,P40818,P78560,P18031,O14944,P41227,Q99426,Q9Y6D9,Q9UHV9,Q96IU4,P30519,Q13451,O14828,Q13158,P00519,Q14353,P01584,P42575,Q9UHD8,Q12904,P55039,Q13459,Q02880,P55957,P07332,Q9UNK0,P68106,Q92583,P09382,P49763,Q01638,Q9BY76,Q8TCZ2,Q92752
GO:MF	enzyme binding	GO:0019899	0.0184759	1.73339	2072	57	17	20166	Q9HCN6,Q07960,P52564,Q9C035,P25942,P46109,P78560,P18031,O14828,Q13158,P00519,P42575,Q12904,Q13459,Q02880,P55957,Q9UNK0
GO:MF	syntaxin binding	GO:0019905	0.0226563	1.64481	70	57	4	20166	O43752,O95721,P00519,Q9UNK0
GO:BP	response to stress	GO:0006950	3.77393e-06	5.42321	3938	57	31	21092	Q16627,P04070,Q9HCN6,P52564,Q14118,Q14162,Q9C035,Q13490,Q04759,P25942,P21964,P46109,P78560,P18031,O14944,P30519,Q13158,P00519,P01584,P42575,Q12904,P55957,P07332,Q9UNK0,P68106,Q92583,P09382,P49763,Q01638,Q9BY76,Q92752
GO:BP	response to external stimulus	GO:0009605	6.6863e-06	5.17481	2814	57	26	21092	Q16627,P04070,Q14118,Q14162,Q9C035,Q13490,Q04759,P25942,P21964,P46109,P78560,P18031,O14944,Q13451,Q13158,P00519,P01584,P42575,P07332,Q9UNK0,P68106,Q92583,P09382,P49763,Q01638,Q92752
GO:BP	positive regulation of response to stimulus	GO:0048584	9.45675e-06	5.02426	2214	57	23	21092	Q16627,P52564,Q14162,Q9C035,Q13490,Q04759,P25942,P46109,P40818,P78560,P18031,O14944,Q9Y6D9,Q13158,P00519,P01584,P42575,P55957,P68106,Q92583,P09382,P49763,Q01638
GO:BP	regulation of immune system process	GO:0002682	1.28145e-05	4.8923	1488	57	19	21092	P52564,P55808,Q9C035,Q13490,Q04759,P25942,P46109,P18031,O14944,Q9Y6D9,Q13158,P00519,P01584,P55957,P07332,P09382,P49763,Q01638,Q8TCZ2
GO:BP	positive regulation of cellular process	GO:0048522	2.01484e-05	4.69576	5641	57	36	21092	Q16627,P04070,P08833,Q9HCN6,P52564,Q14118,Q14696,Q14162,P55808,Q9C035,Q13490,Q04759,P25942,P46109,P40818,P78560,P18031,O14944,Q9Y6D9,Q9UHV9,Q96IU4,Q13158,P00519,P01584,P42575,Q9UHD8,Q12904,P55957,P07332,P68106,Q92583,P09382,P49763,Q01638,Q8TCZ2,Q92752
GO:BP	positive regulation of cell communication	GO:0010647	2.15788e-05	4.66597	1718	57	20	21092	Q16627,P52564,Q9C035,Q13490,P25942,P46109,P40818,P78560,P18031,O14944,Q9Y6D9,Q13158,P00519,P01584,P42575,Q12904,P55957,Q92583,P09382,Q92752
GO:BP	positive regulation of signaling	GO:0023056	2.245e-05	4.64878	1722	57	20	21092	Q16627,P52564,Q9C035,Q13490,P25942,P46109,P40818,P78560,P18031,O14944,Q9Y6D9,Q13158,P00519,P01584,P42575,Q12904,P55957,Q92583,P09382,Q92752
GO:BP	regulation of response to stimulus	GO:0048583	2.3467e-05	4.62954	3970	57	30	21092	Q16627,P04070,P08833,Q07960,P52564,Q14118,Q14162,Q9C035,Q13490,Q04759,P25942,P46109,P40818,P78560,P18031,O14944,Q9Y6D9,Q13158,P00519,P01584,P42575,Q13459,P55957,P07332,P68106,Q92583,P09382,P49763,Q01638,Q92752
GO:BP	positive regulation of biological process	GO:0048518	2.44275e-05	4.61212	6309	57	38	21092	Q16627,P04070,P08833,Q9HCN6,P52564,Q14118,Q14696,Q14162,P55808,Q9C035,Q13490,Q04759,P25942,P46109,P40818,P78560,P18031,O14944,Q9Y6D9,Q9UHV9,Q96IU4,Q13158,P00519,P01584,P42575,Q9UHD8,Q12904,Q02880,P55957,P07332,P68106,Q92583,P09382,P49763,Q01638,Q9BY76,Q8TCZ2,Q92752
GO:BP	immune system process	GO:0002376	4.41591e-05	4.35498	2842	57	25	21092	Q16627,Q12912,P52564,P55808,Q9C035,Q13490,Q04759,P25942,P46109,P18031,O14944,Q9Y6D9,Q13158,P00519,P01584,Q12904,P55957,P07332,Q9UNK0,P68106,Q92583,P09382,P49763,Q01638,Q8TCZ2
GO:BP	T cell extravasation	GO:0072683	7.64645e-05	4.11654	13	57	4	21092	P55808,P46109,Q13158,Q8TCZ2
GO:BP	lymphocyte migration	GO:0072676	9.11063e-05	4.04045	123	57	7	21092	Q16627,P55808,P46109,Q13158,P00519,Q92583,Q8TCZ2
GO:BP	cellular response to mechanical stimulus	GO:0071260	0.00011777	3.92896	75	57	6	21092	Q14118,P25942,P78560,Q13158,P01584,P42575
GO:BP	positive regulation of signal transduction	GO:0009967	0.000120156	3.92025	1523	57	18	21092	Q16627,P52564,Q9C035,Q13490,P25942,P46109,P40818,P78560,P18031,O14944,Q9Y6D9,Q13158,P00519,P01584,P42575,P55957,Q92583,P09382
GO:BP	leukocyte migration	GO:0050900	0.000222437	3.65279	397	57	10	21092	Q16627,P55808,P46109,Q13158,P00519,P01584,Q12904,Q92583,P49763,Q8TCZ2
GO:BP	regulation of cell communication	GO:0010646	0.00028597	3.54368	3363	57	26	21092	Q16627,P08833,Q07960,P52564,Q14118,Q9C035,Q13490,Q04759,P25942,P46109,P40818,P78560,P18031,O14944,Q9Y6D9,Q13158,P00519,P01584,P42575,Q12904,Q13459,P55957,P68106,Q92583,P09382,Q92752
GO:BP	regulation of signaling	GO:0023051	0.000305787	3.51458	3374	57	26	21092	Q16627,P08833,Q07960,P52564,Q14118,Q9C035,Q13490,Q04759,P25942,P46109,P40818,P78560,P18031,O14944,Q9Y6D9,Q13158,P00519,P01584,P42575,Q12904,Q13459,P55957,P68106,Q92583,P09382,Q92752
GO:BP	positive regulation of immune system process	GO:0002684	0.000387135	3.41214	954	57	14	21092	P55808,Q9C035,Q04759,P25942,P46109,O14944,Q13158,P00519,P01584,P07332,P09382,P49763,Q01638,Q8TCZ2
GO:BP	positive regulation of intracellular signal transduction	GO:1902533	0.000646144	3.18967	995	57	14	21092	Q16627,P52564,Q9C035,Q13490,P25942,P46109,P18031,Q9Y6D9,Q13158,P00519,P01584,P55957,Q92583,P09382
GO:BP	positive regulation of catalytic activity	GO:0043085	0.000784055	3.10565	1176	57	15	21092	Q16627,P52564,Q14118,Q04759,P25942,P46109,P78560,P18031,O14944,Q13158,P00519,P01584,P42575,P55957,Q92583
GO:BP	cell surface receptor signaling pathway	GO:0007166	0.000864761	3.0631	2816	57	23	21092	Q16627,P08833,Q9HCN6,Q14696,Q9C035,Q13490,Q04759,P25942,P46109,P40818,P78560,P18031,O14944,Q13158,P00519,P01584,P42575,Q13459,P55957,P07332,Q92583,P49763,Q01638
GO:BP	intracellular signal transduction	GO:0035556	0.00114439	2.94142	2627	57	22	21092	Q16627,Q07960,P52564,Q14118,Q9C035,Q13490,Q04759,P25942,P46109,P40818,P78560,P18031,Q9Y6D9,Q13158,P00519,P01584,P42575,Q13459,P55957,P68106,Q92583,P09382
GO:BP	cellular response to organic substance	GO:0071310	0.00117396	2.93035	2405	57	21	21092	Q16627,P08833,P52564,Q14118,Q9C035,Q13490,Q04759,P25942,P46109,P40818,P18031,O14944,Q13158,P00519,P01584,P07332,Q9UNK0,P68106,Q92583,P49763,Q01638
GO:BP	regulation of immune response	GO:0050776	0.00137003	2.86327	899	57	13	21092	P52564,Q9C035,Q13490,Q04759,P25942,P46109,P18031,O14944,Q13158,P00519,P01584,P07332,Q01638
GO:BP	positive regulation of I-kappaB kinase/NF-kappaB signaling	GO:0043123	0.00183325	2.73678	191	57	7	21092	Q9C035,Q13490,P25942,Q13158,P00519,P01584,P09382
GO:BP	regulation of signal transduction	GO:0009966	0.00222801	2.65208	2968	57	23	21092	Q16627,P08833,Q07960,P52564,Q14118,Q9C035,Q13490,Q04759,P25942,P46109,P40818,P78560,P18031,O14944,Q9Y6D9,Q13158,P00519,P01584,P42575,Q13459,P55957,Q92583,P09382
GO:BP	regulation of response to external stimulus	GO:0032101	0.00248757	2.60423	948	57	13	21092	P04070,Q14162,Q9C035,Q13490,P18031,O14944,Q13158,P01584,P68106,P09382,P49763,Q01638,Q92752
GO:BP	mononuclear cell migration	GO:0071674	0.0029441	2.53105	205	57	7	21092	Q16627,P55808,P46109,Q13158,P00519,Q92583,Q8TCZ2
GO:BP	lymphocyte proliferation	GO:0046651	0.00354114	2.45086	305	57	8	21092	Q04759,P25942,Q9Y6D9,Q13158,P00519,P01584,P55957,P68106
GO:BP	T cell migration	GO:0072678	0.0035746	2.44677	73	57	5	21092	P55808,P46109,Q13158,P00519,Q8TCZ2
GO:BP	regulation of intracellular signal transduction	GO:1902531	0.00372052	2.4294	1714	57	17	21092	Q16627,Q07960,P52564,Q14118,Q9C035,Q13490,P25942,P46109,P18031,Q9Y6D9,Q13158,P00519,P01584,Q13459,P55957,Q92583,P09382
GO:BP	regulation of catalytic activity	GO:0050790	0.00379697	2.42056	2354	57	20	21092	Q16627,Q07960,P52564,Q14118,Q13490,Q04759,P25942,P46109,P78560,P18031,O14944,Q13158,P00519,P01584,P42575,Q13459,P55957,P68106,Q92583,Q9BY76
GO:BP	T cell proliferation	GO:0042098	0.00380024	2.42019	213	57	7	21092	Q04759,Q9Y6D9,Q13158,P00519,P01584,P55957,P68106
GO:BP	mononuclear cell proliferation	GO:0032943	0.00419349	2.37742	312	57	8	21092	Q04759,P25942,Q9Y6D9,Q13158,P00519,P01584,P55957,P68106
GO:BP	cellular response to external stimulus	GO:0071496	0.00555058	2.25566	324	57	8	21092	Q14118,P25942,P21964,P78560,Q13158,P01584,P42575,P07332
GO:BP	positive regulation of molecular function	GO:0044093	0.00593628	2.22649	1573	57	16	21092	Q16627,P52564,Q14118,Q9C035,Q04759,P25942,P46109,P78560,P18031,O14944,Q13158,P00519,P01584,P42575,P55957,Q92583
GO:BP	regulation of cell activation	GO:0050865	0.00611285	2.21376	712	57	11	21092	Q9HCN6,Q04759,P25942,Q9Y6D9,Q13158,P00519,P01584,P55957,P07332,P09382,Q01638
GO:BP	positive regulation of response to external stimulus	GO:0032103	0.00685011	2.1643	449	57	9	21092	Q14162,Q9C035,O14944,Q13158,P01584,P68106,P09382,P49763,Q01638
GO:BP	biological regulation	GO:0065007	0.00811777	2.09056	13096	57	51	21092	Q16627,P04070,P39060,P08833,Q9HCN6,Q9Y6A5,Q07960,O43752,P52564,O95721,Q14118,Q14696,Q14162,P55808,Q9C035,Q13490,Q04759,P25942,P21964,Q8NBS9,P46109,P40818,P78560,P18031,O14944,P41227,Q9Y6D9,Q9UHV9,Q96IU4,P30519,Q13158,P00519,Q14353,P01584,P42575,Q9UHD8,Q12904,P55039,Q13459,Q02880,P55957,P07332,Q9UNK0,P68106,Q92583,P09382,P49763,Q01638,Q9BY76,Q8TCZ2,Q92752
GO:BP	leukocyte proliferation	GO:0070661	0.00921261	2.03562	347	57	8	21092	Q04759,P25942,Q9Y6D9,Q13158,P00519,P01584,P55957,P68106
GO:BP	regulation of apoptotic process	GO:0042981	0.0110605	1.95623	1453	57	15	21092	P04070,P52564,Q13490,Q04759,P25942,Q8NBS9,P78560,P18031,Q13158,P00519,P01584,P42575,P55957,P09382,Q9BY76
GO:BP	positive regulation of MAPK cascade	GO:0043410	0.0123856	1.90708	483	57	9	21092	Q16627,P52564,Q9C035,P25942,P46109,P18031,P00519,P01584,Q92583
GO:BP	regulation of I-kappaB kinase/NF-kappaB signaling	GO:0043122	0.0124788	1.90383	255	57	7	21092	Q9C035,Q13490,P25942,Q13158,P00519,P01584,P09382
GO:BP	regulation of cell adhesion	GO:0030155	0.0137442	1.86188	775	57	11	21092	Q9HCN6,Q14118,Q04759,P46109,Q9Y6D9,Q13158,P00519,P01584,P07332,P09382,Q92752
GO:BP	apoptotic process	GO:0006915	0.013975	1.85465	1889	57	17	21092	P04070,P52564,Q13490,Q04759,P25942,Q8NBS9,P46109,P78560,P18031,Q13158,P00519,P01584,P42575,Q12904,P55957,P09382,Q9BY76
GO:BP	regulation of programmed cell death	GO:0043067	0.0140702	1.8517	1482	57	15	21092	P04070,P52564,Q13490,Q04759,P25942,Q8NBS9,P78560,P18031,Q13158,P00519,P01584,P42575,P55957,P09382,Q9BY76
GO:BP	cell motility	GO:0048870	0.015905	1.79847	1698	57	16	21092	Q16627,Q14118,P55808,Q04759,P25942,P46109,Q13158,P00519,P01584,Q12904,Q02880,P07332,Q92583,P49763,Q8TCZ2,Q92752
GO:BP	cell migration	GO:0016477	0.0160279	1.79512	1498	57	15	21092	Q16627,Q14118,P55808,Q04759,P25942,P46109,Q13158,P00519,P01584,Q12904,Q02880,Q92583,P49763,Q8TCZ2,Q92752
GO:BP	regulation of cellular component organization	GO:0051128	0.0164512	1.7838	2355	57	19	21092	P08833,Q9Y6A5,Q14118,Q14162,Q13490,Q04759,P46109,P18031,O14944,P41227,Q9Y6D9,Q9UHV9,P00519,P01584,Q9UHD8,P55957,P07332,P68106,Q92752
GO:BP	immune response	GO:0006955	0.0165511	1.78117	1913	57	17	21092	Q16627,P52564,Q9C035,Q13490,Q04759,P25942,P46109,P18031,O14944,Q13158,P00519,P01584,P07332,Q9UNK0,Q92583,P09382,Q01638
GO:BP	cell communication	GO:0007154	0.0172215	1.76393	6551	57	34	21092	Q16627,P08833,Q9HCN6,Q07960,P52564,O95721,Q14118,Q14696,Q9C035,Q13490,Q04759,P25942,P21964,P46109,P40818,P78560,P18031,O14944,Q9Y6D9,Q13158,P00519,P01584,P42575,Q12904,P55039,Q13459,P55957,P07332,P68106,Q92583,P09382,P49763,Q01638,Q92752
GO:BP	positive regulation of organelle organization	GO:0010638	0.0188858	1.72387	509	57	9	21092	Q04759,O14944,Q9Y6D9,Q9UHV9,P00519,P01584,Q9UHD8,P55957,P07332
GO:BP	cell adhesion	GO:0007155	0.0192698	1.71512	1521	57	15	21092	P39060,Q9HCN6,Q14118,Q14162,P55808,Q04759,P46109,Q9Y6D9,Q13158,P00519,P01584,P07332,P09382,Q8TCZ2,Q92752
GO:BP	programmed cell death	GO:0012501	0.0202314	1.69397	1942	57	17	21092	P04070,P52564,Q13490,Q04759,P25942,Q8NBS9,P46109,P78560,P18031,Q13158,P00519,P01584,P42575,Q12904,P55957,P09382,Q9BY76
GO:BP	regulation of leukocyte activation	GO:0002694	0.0210206	1.67736	657	57	10	21092	Q04759,P25942,Q9Y6D9,Q13158,P00519,P01584,P55957,P07332,P09382,Q01638
GO:BP	regulation of T cell migration	GO:2000404	0.0210769	1.67619	49	57	4	21092	P46109,Q13158,P00519,Q8TCZ2
GO:BP	thymus development	GO:0048538	0.0210769	1.67619	49	57	4	21092	P46109,Q9Y6D9,Q13158,P00519
GO:BP	defense response	GO:0006952	0.0220157	1.65727	1742	57	16	21092	Q16627,P04070,Q9C035,Q13490,Q04759,P25942,P18031,O14944,Q13158,P01584,Q12904,P07332,Q9UNK0,Q92583,P09382,Q01638
GO:BP	cellular response to cytokine stimulus	GO:0071345	0.022621	1.64549	817	57	11	21092	Q16627,Q13490,P25942,P46109,P18031,O14944,Q13158,P01584,Q9UNK0,Q92583,Q01638
GO:BP	locomotion	GO:0040011	0.0232477	1.63362	1349	57	14	21092	Q16627,Q14118,P55808,Q04759,P25942,P46109,Q13158,P00519,P01584,P07332,Q92583,P49763,Q8TCZ2,Q92752
GO:BP	regulation of cellular process	GO:0050794	0.0242287	1.61567	11130	57	46	21092	Q16627,P04070,P39060,P08833,Q9HCN6,Q9Y6A5,Q07960,O43752,P52564,Q14118,Q14696,Q14162,P55808,Q9C035,Q13490,Q04759,P25942,Q8NBS9,P46109,P40818,P78560,P18031,O14944,P41227,Q9Y6D9,Q9UHV9,Q96IU4,Q13158,P00519,P01584,P42575,Q9UHD8,Q12904,P55039,Q13459,P55957,P07332,Q9UNK0,P68106,Q92583,P09382,P49763,Q01638,Q9BY76,Q8TCZ2,Q92752
GO:BP	regulation of MAPK cascade	GO:0043408	0.0242886	1.6146	668	57	10	21092	Q16627,P52564,Q14118,Q9C035,P25942,P46109,P18031,P00519,P01584,Q92583
GO:BP	angiogenesis	GO:0001525	0.0245613	1.60975	526	57	9	21092	P39060,Q14118,P25942,O14944,P00519,P01584,Q12904,P49763,Q9BY76
GO:BP	regulation of response to stress	GO:0080134	0.0246565	1.60807	1356	57	14	21092	P04070,Q14162,Q9C035,Q13490,P18031,O14944,Q13158,P00519,P01584,P55957,P68106,P09382,Q01638,Q92752
GO:BP	axon regeneration	GO:0031103	0.0247598	1.60625	51	57	4	21092	Q14118,Q14162,P68106,Q92752
GO:BP	regulation of hydrolase activity	GO:0051336	0.0258425	1.58766	996	57	12	21092	Q16627,Q13490,P25942,P46109,P78560,Q13158,P00519,P42575,P55957,P68106,Q92583,Q9BY76
GO:BP	I-kappaB kinase/NF-kappaB signaling	GO:0007249	0.0275728	1.55952	288	57	7	21092	Q9C035,Q13490,P25942,Q13158,P00519,P01584,P09382
GO:BP	cell population proliferation	GO:0008283	0.0275993	1.5591	1988	57	17	21092	Q16627,P39060,Q9Y6A5,Q13490,Q04759,P25942,P46109,O14944,Q9Y6D9,Q13158,P00519,P01584,Q12904,P55957,P07332,P68106,P49763
GO:BP	regeneration	GO:0031099	0.0295036	1.53012	192	57	6	21092	P08833,Q14118,Q14162,P68106,P49763,Q92752
GO:BP	cell cycle	GO:0007049	0.0318989	1.49622	1794	57	16	21092	Q9Y6A5,P52564,Q13490,P50995,P40818,P78560,O14944,P41227,Q9Y6D9,P00519,P01584,P42575,Q9UHD8,Q02880,P55957,P07332
GO:BP	positive regulation of cellular extravasation	GO:0002693	0.0337176	1.47214	18	57	3	21092	P55808,Q13158,Q8TCZ2
GO:BP	blood vessel development	GO:0001568	0.0377845	1.42269	703	57	10	21092	P39060,Q14118,P25942,P46109,O14944,P00519,P01584,Q12904,P49763,Q9BY76
GO:BP	cell cycle process	GO:0022402	0.0410334	1.38686	1226	57	13	21092	Q9Y6A5,P50995,P40818,P78560,O14944,P41227,Q9Y6D9,P01584,P42575,Q9UHD8,Q02880,P55957,P07332
GO:BP	neuronal projection regeneration	GO:0031102	0.0414494	1.38248	58	57	4	21092	Q14118,Q14162,P68106,Q92752
GO:BP	positive regulation of cellular component organization	GO:0051130	0.0437807	1.35872	1050	57	12	21092	Q14118,Q14162,Q04759,O14944,Q9Y6D9,Q9UHV9,P00519,P01584,Q9UHD8,P55957,P07332,P68106
GO:BP	signaling	GO:0023052	0.0454723	1.34225	6492	57	33	21092	Q16627,P08833,Q9HCN6,Q07960,P52564,O95721,Q14118,Q14696,Q9C035,Q13490,Q04759,P25942,P46109,P40818,P78560,P18031,O14944,Q9Y6D9,Q13158,P00519,P01584,P42575,Q12904,P55039,Q13459,P55957,P07332,P68106,Q92583,P09382,P49763,Q01638,Q92752
GO:BP	negative regulation of apoptotic process	GO:0043066	0.0457076	1.34001	881	57	11	21092	P04070,Q13490,Q04759,Q8NBS9,P18031,Q13158,P00519,P01584,P42575,P55957,Q9BY76
GO:BP	regulation of cell death	GO:0010941	0.0463554	1.3339	1637	57	15	21092	P04070,P52564,Q13490,Q04759,P25942,Q8NBS9,P78560,P18031,Q13158,P00519,P01584,P42575,P55957,P09382,Q9BY76
GO:BP	response to wounding	GO:0009611	0.0477461	1.32106	572	57	9	21092	P04070,Q9HCN6,Q14118,Q14162,Q04759,P25942,O14944,P68106,Q92752
GO:BP	positive regulation of T cell extravasation	GO:2000409	0.0488383	1.31124	3	57	2	21092	Q13158,Q8TCZ2
GO:BP	response to organic substance	GO:0010033	0.0496128	1.30441	3034	57	21	21092	Q16627,P08833,P52564,Q14118,Q9C035,Q13490,Q04759,P25942,P46109,P40818,P18031,O14944,Q13158,P00519,P01584,P07332,Q9UNK0,P68106,Q92583,P49763,Q01638
GO:CC	cytosol	GO:0005829	3.23575e-07	6.49002	5419	57	36	21690	Q9Y6A5,Q07960,O43752,P52564,O95721,Q14118,Q9C035,Q13490,Q04759,Q8N1Q1,P50995,P21964,P46109,P40818,P78560,P18031,P41227,Q99426,Q9Y6D9,Q9UHV9,Q96IU4,Q13451,Q13158,P00519,Q14353,P01584,P42575,Q12904,P55039,Q13459,Q02880,P55957,P07332,Q9UNK0,P68106,Q01638
GO:CC	cytoplasm	GO:0005737	0.00221071	2.65547	12270	57	48	21690	P04070,P39060,P08833,Q9Y6A5,Q12912,Q07960,O43752,P52564,O95721,Q14118,Q14696,Q14162,Q9C035,Q13490,Q04759,Q8N1Q1,P50995,P21964,Q8NBS9,P46109,P40818,P78560,P18031,O14944,P41227,Q99426,Q9Y6D9,Q9UHV9,Q96IU4,P30519,Q13451,O14828,Q13158,P00519,Q14353,P01584,P42575,Q9UHD8,Q12904,P55039,Q13459,Q02880,P55957,P07332,Q9UNK0,P68106,P09382,Q01638
GO:CC	extracellular space	GO:0005615	0.00537472	2.26964	3368	57	22	21690	Q16627,P04070,P39060,P08833,Q9HCN6,Q07960,Q14118,P25942,P50995,P21964,Q8NBS9,O14944,Q96IU4,Q13451,O14828,P01584,Q12904,Q92583,P09382,P49763,Q9BY76,Q92752
GO:CC	vesicle	GO:0031982	0.0226906	1.64415	3973	57	23	21690	P39060,Q9HCN6,Q12912,Q07960,O43752,O95721,Q14118,Q14162,P25942,P50995,P21964,Q8NBS9,P40818,P18031,O14944,Q96IU4,P30519,Q13451,O14828,P01584,P07332,Q9UNK0,P09382
GO:CC	sorting endosome	GO:0097443	0.0267439	1.57278	6	57	2	21690	Q07960,P18031
GO:CC	endoplasmic reticulum lumen	GO:0005788	0.0437447	1.35907	312	57	6	21690	P04070,P39060,P08833,Q14118,Q8NBS9,P09382
KEGG	Viral myocarditis	KEGG:05416	0.0107035	1.97047	56	39	4	8064	Q14118,P25942,P00519,P55957
KEGG	Platinum drug resistance	KEGG:01524	0.0283616	1.54727	72	39	4	8064	Q13490,Q13158,Q02880,P55957
KEGG	Apoptosis - multiple species	KEGG:04215	0.0351889	1.45359	32	39	3	8064	Q13490,Q13158,P55957
KEGG	SNARE interactions in vesicular transport	KEGG:04130	0.0385786	1.41365	33	39	3	8064	O43752,O95721,Q9UNK0
WP	ATM signaling pathway	WP:WP2516	0.00338928	2.46989	40	35	4	7827	P78560,P00519,P42575,P55957
WP	Apoptosis	WP:WP254	0.00468117	2.32965	87	35	5	7827	Q13490,P78560,Q13158,P42575,P55957
WP	Apoptosis modulation and signaling	WP:WP1772	0.00551464	2.25848	90	35	5	7827	Q13490,P78560,Q13158,P42575,P55957
WP	Apoptosis modulation by HSP70	WP:WP384	0.00937776	2.0279	19	35	3	7827	Q13158,P42575,P55957
WP	Unfolded protein response	WP:WP4925	0.0192898	1.71467	24	35	3	7827	P01584,P42575,P55957
HPA	skin 1; fibrohistiocytic cells[≥Low]	HPA:0461441	0.0210634	1.67647	884	43	12	10976	P39060,Q12912,P50995,P21964,Q8NBS9,P41227,Q9Y6D9,Q96IU4,P30519,Q13451,Q12904,Q8TCZ2
HPA	skin 2; endothelial cells[≥Low]	HPA:0470201	0.0222377	1.65291	889	43	12	10976	P39060,Q12912,P50995,P21964,Q8NBS9,P41227,Q9Y6D9,Q96IU4,P30519,Q13451,Q12904,Q8TCZ2
HPA	skin 2; cells in basal layer[≥Low]	HPA:0471391	0.0479991	1.31877	964	43	12	10976	P39060,Q9Y6A5,Q13490,P50995,P21964,P41227,Q9Y6D9,Q96IU4,P30519,Q13451,Q12904,Q8TCZ2
CORUM	PIDDsome complex	CORUM:129	0.0498017	1.30276	3	22	2	3385	P78560,P42575
		Negative Correlation
source	term_name	term_id	adjusted_p_value	negative_log10_of_adjusted_p_value	term_size	query_size	intersection_size	effective_domain_size	intersections
GO:MF	SH2 domain binding	GO:0042169	0.00770526	2.11321	40	5	2	20166	Q86WV1,Q9Y3P8
CORUM	TCL1 homotrimer complex	CORUM:3849	0.0249933	1.60218	1	1	1	3385	P56279
CORUM	TCL1(trimer)-AKT1 complex	CORUM:3847	0.0499866	1.30115	2	1	1	3385	P56279
CORUM	TCL1(trimer)-AKT2 complex	CORUM:3848	0.0499866	1.30115	2	1	1	3385	P56279
HP	Lactescent serum	HP:0031028	0.0498248	1.30255	1	1	1	4756	P06858
HP	Elevated circulating apolipoprotein B concentration	HP:0031798	0.0498248	1.30255	1	1	1	4756	P06858
HP	Elevated circulating apolipoprotein A-II concentration	HP:0031800	0.0498248	1.30255	1	1	1	4756	P06858
HP	Increased circulating apolipoprotein circulation	HP:0033460	0.0498248	1.30255	1	1	1	4756	P06858
